# Supplementary material for: Six-month incidence of hypertension and diabetes among adults with HIV in Tanzania: A prospective cohort study
Source: PLOS Glob Public Health. 2023 Aug 21;3(8):e0001929. doi: 10.1371/journal.pgph.0001929 (PMC10441788; doi:10.1371/journal.pgph.0001929)
Supplement: S1 Data — (XLSX) [file pgph.0001929.s002.xlsx]

## Sheet: HIVMI_Majengo_Visit1_julian
respondent_gender	respondent_age	educationlevel	tobacco_ever	tobacco_currently	alcohol_ever	alcohol_currently	comorbidities	htn	diabetes	exercise_duration	exercise_minutes	exercise_hours	familyhx	medications	sbp	dbp	weight	height	glucose	notfasting	lost	alive	section2	sbp	dbp	6monthHTN	glucose	notfasting	symptom_explanation	new_medications	new_meds_specify	comorbidities	arv	arvspecify	hivduration	arvduration	cd4_count	VL_count
female	45	completedprimary	no		no		none	n	n	minutes	10		no	None	138	80	42	150	5.4	no	n	yes		125	77	n	7.7	yes		no		none	1R		3	3	490	0
female	42	completedprimary	no		yes	yes	none	n	n	hours		2	no	NONE	125	77	86	169	4.4	no	n	yes		146	96	y	4.4	yes		no		none	1R		2	2	893	668
female	42	completedprimary	no		yes	yes	none	n	n	minutes	0		dn	None	133	80	72	152	5.5	yes	n	yes		118	69	n	5.4	yes		no		none	1R		4	4	805	0
female	36	completedsecondary	no		yes	yes	none	n	n	minutes	0		yes	None	214	71	72	166	5.2	yes	n	yes		113	67	n	5.6	yes	Malaria and UTI	yes	Antmalaria and amoxicilline	none	1R		10	2	328	26
male	43	someprimary	no		yes	yes	none	n	n	hours		6	yes	None	140	91	80	173	4.5	yes	n	yes		133	93	y	103	yes		no		none	1R		1	1	121	111000
female	47	completedprimary	no		yes	yes	none	n	n	minutes	15		no	None	108	60	61	164	7.6	yes	n	yes		118	78	n	5.7	yes	Dk	yes	Dk	none	1R		13	13	642	0
male	56	completedprimary	yes	no	yes	no	none	n	n	hours		2	yes	None	159	95	49	159	5.3	no	n	yes		121	85	n	7.3	yes		no		none	1R		3	3	442	20
female	55	completedprimary	no		yes	no	none	n	n	minutes	0		no	None	144	98	84	171	2.8	yes	n	yes		123	97	y	5.8	yes		no		none	1R		15	15	307	79
female	50	completedprimary	no		yes	no	hypertension	y	n	hours		1	yes	None	141	77	77	158	4.7	yes	n	yes		126	70	n	5.2	yes	None	no		none	1R		3	3	1054	0
female	85	none	yes	no	no		none	n	n	minutes	20		no	None	150	100	42	156	6.7	yes	n	yes		148	87	y	17.2	yes	DK	no		none	1R		12	10	241	86
female	50	completedcollege	no		no		none	n	n	minutes	15		no	None	113	77	54	154	5.8	yes	n	yes		115	74	n	6.1	yes		no		none	1R		8	8	587	45
female	48	completedprimary	no		yes	yes	none	n	n	minutes	15		no	None	131	88	70	161	11.9	no	n	yes		115	65	n	6.4	no		no		none	1Q		11	11	105	29
male	46	somesecondary	yes	no	yes	yes	none	n	n	minutes	45		no	None	137	91	70	163	6.6	yes	n	yes		136	88	n	9.2	yes		no		none	1R		2	2	520	0
male	73	someprimary	yes	no	yes	yes	none	n	n	minutes	40		no	none	152	97	96	163	4.8	no	n	yes		155	89	y	7.7	yes		no		none	1R		1	1	841	0
female	52	completedprimary	no		yes	no	none	n	n	hours		4	no	None	126	76	57	156	5.2	yes	n	yes		121	66	n	6.8	yes		no		none	1G		4	4	1234	0
female	60	completedprimary	no		yes	no	none	n	n	minutes	60		no	Dk	113	76	67	163	7.8	yes	n	yes		107	73	n	6.2	yes	PUD	yes	Dk	hypertension	1R		4	4	308	77
male	52	someprimary	yes	no	yes	yes	none	n	n	minutes	20		yes	NONE	160	99	76	162	7.3	yes	n	yes		135	84	n	6.9	yes		no		none	1R		1	1	593	0
female	43	completedprimary	no		yes	yes	none	n	n	hours		1	no	None	133	92	80	170	4.8	yes	n	yes		129	86	n	6.7	yes	Allergic renitis	yes	Dk	none	1R		7	7	385	0
female	51	completedprimary	no		no		none	n	n	minutes	0		no	None	161	84	81	157	4.7	yes	n	yes		158	77	y	6.7	yes	UTI	yes	Doxy	none	1R		3	3	693	63
male	31	somecollege	no		no		none	n	n	minutes	30		no	NONE	124	93	64	166	4.9	yes	y												1R		2	2	466	0
male	42	somecollege	yes	no	yes	yes	none	n	n	minutes	1		no	NONE	133	82	80	173	5	yes	n	yes		130	85	n	5.9	yes		no		none	1R		2	2	264	0
male	22	completedsecondary	no		no		none	n	n	hours		2	no	None	123	64	55	164	4.8	yes	n	yes		121	98	y	5.2	yes		no		none	1R		1	1	226	0
female	62	completedprimary	no		yes	no	hypertension	y	n	minutes	0		no	None	190	122	76	158	5.4	yes	n	yes		129	87	n	6.3	no	Malaria and uti	yes	Antmalaria and azuma	none	1R		5	4	602	0
male	38	somesecondary	yes	no	yes	yes	none	n	n	hours		5	no	ISONIAZID	150	96	56	167	5.8	no	n	yes		142	86	y	5.4	no		no		none	1R		1	1	617	0
female	55	completedprimary	no		yes	no	hypertension	y	n	hours		3	yes	Lasix	154	98	75	162	7.5	yes	n	yes		128	89	n	7.5	yes	Malaria	yes	Malafine	none	1R		2	2	155	80
female	32	completedprimary	yes	no	yes	yes	none	n	n	minutes	0		no	Anti TB medication	117	76	65	168	8	yes	n	yes		106	59	n	6.7	yes		no		none	1R		1	1	294	0
female	45	somesecondary	yes	yes	yes	no	stroke	n	n	hours		3	yes	NONE	141	100	96	156	4.8	yes	n	yes		152	87	y	6.3	yes		no		stroke hypertension	1R		2	2	146	55
male	67	completedprimary	yes	no	yes	yes	none	n	n	hours		30	no	None	176	113	69	175	5	yes	n	yes		144	92	y	7.2	yes		no		none	1R		10	8	294	0
female	26	completedprimary	no		no		none	n	n	minutes	60		no	None	134	79	60	171	5.2	yes	n	yes		119	70	n	6.2	yes		no		none	1R		1	1	530	0
female	57	completedprimary	no		no		hypertension	y	n	minutes	0		no		191	122	56	159	4.8	no	n	yes		179	133	y	6.8	yes	DEGENERATIVE JOINT DISEASE	yes	DK	none	1R		10	10	603	0
male	49	completedprimary	yes	no	yes	no	none	n	n	minutes	30		no	None	150	81	76	166	5.3	no	n	yes		135	72	n	6.2	yes		no		none	1R		1	1	206	0
female	35	completedprimary	no		yes	no	none	n	n	hours		30	no	None	106	67	53	163	4.7	yes	n	yes		100	72	n	4.7	no		no		none	1G		10	10	554	0
male	81	someprimary	yes	yes	yes	yes	hypertension	y	n	minutes	45		yes	NONE	167	78	68	172	5.7	yes	n	yes		144	85	y	6.2	no		no		none	1R		11	11	276	0
male	23	completedprimary	no		no		none	n	n	hours		2	no	None	146	67	55	170	7.7	yes	n	yes		111	72	n	5	no		no		none	1R		1	1	267	20
female	29	none	no		no		none	n	n	minutes	20		dn	CARBAMEZAPINE	116	75	60	147	5.4	no	n	yes		101	64	n	5.1	yes	Dk	yes	Paracetamol	none	1R		1	1	220	0
female	37	completedprimary	no		yes	yes	none	n	n	minutes	30		no	None	129	83	80	155	4.9	no	n	yes		118	94	y	5.2	no		no		none	1R		3	3	253	0
female	48	completedprimary	no		yes	yes	none	n	n	minutes	0		no	None	123	70	74	168	5.1	no	n	yes		122	86	n	5.2	yes		no		none	1R		7	7	581	0
female	42	somesecondary	no		yes	yes	none	n	n	hours		30	no	IPT	108	65	87	170	6.4	yes	n	yes		131	70	n	6.4	yes	NASAL POLYPS	no		none	1R		7	4	583	0
female	52	completedprimary	no		yes	no	none	n	n	minutes	0		no	None	135	82	60	158	6.5	yes	n	yes		129	83	n	6.7	yes		no		none	1R		12	12	261	26
male	39	completedprimary	yes	yes	yes	no	stroke	n	n	minutes	5		yes	None	118	85	65	170	5	yes	n	yes		123	82	n	7.5	yes		no		none	1R		2	2	270	0
female	48	completedsecondary	no		yes	yes	none	n	n	minutes	0		no	None	184	103	97	168	12.4	yes	n	yes		162	104	y	15.8	yes	Dk	yes	Amoxycln	hypertension diabetes	1R		14	7	828	0
female	32	completedprimary	no		yes	no	none	n	n	minutes	17		no	NONE	116	75	68	169	5.5	yes	n	yes		126	79	n	4.9	yes		no		none	1R		5	5	1137	0
female	44	completedprimary	no		no		none	n	n	minutes	30		no	Declofenac	116	72	47	153	4.8	yes	n	yes		104	71	n	4.9	no		yes	Dk	none	1R		3	3	267	0
female	62	completedprimary	no		yes	yes	diabetes	n	y	minutes	30		no	Metformin	153	67	70	170	18	yes	n	yes		164	71	y	8.9	no	DIABETES MELLITUS	no		none	2H		17	14	700	1457
female	46	completedprimary	no		no		heartdisease	n	n	minutes	20		no	NONE	137	79	70	157	14.1	no	n	yes		132	77	n	6.4	no		no		diabetes	1R		13	13	536	0
female	45	completedprimary	no		no		hypertension	y	n	minutes	10		no	Dk	156	111	96	168	5.1	yes	n	yes		174	119	y	5.4	yes		no		none	1R		5	5	409	0
male	64	completedsecondary	yes	no	yes	no	diabetes	n	y	minutes	30		no	Insuline	97	63	56	174	9.9	yes	n	yes		114	67	n	10.2	yes		no		none	2H		22	19	626	20
male	62	none	yes	yes	yes	yes	none	n	n	minutes	30		no	NONE	148	92	54	163	7.3	yes	n	yes		124	86	n	9.5	yes		no		none	1R		10	10	455	25
male	57	none	yes	yes	yes	yes	none	n	n	minutes	20		dn	None	121	77	78	174	5.1	yes	n	yes		127	79	n	4.4	yes		no		none	1R		7	7	730	0
female	44	completedprimary	no		yes	yes	none	n	n	hours		2	no	None	134	85	60	167	5.2	no	n	yes		146	86	y	6.1	yes		no		none	1R		5	5	40	0
female	39	completedprimary	no		yes	yes	none	n	n	minutes	10		no	NONE	126	75	96	164	6.5	yes	n	yes		127	73	n	4.9	yes	None	no		none	1R		2	2	271	0
female	56	completedprimary	no		yes	yes	none	n	n	minutes	15		no	None	136	80	60	162	5.3	no	n	yes		123	73	n	5.1	yes	DK	no		none	1R		6	6	447	0
female	32	completedprimary	no		yes	no	none	n	n	minutes	2		no	None	139	76	89	158	6.1	yes	n	yes		119	79	n	5.5	yes		no		none	1R		5	4	934	0
female	49	completedprimary	no		yes	no	none	n	n	minutes	30		no	Omeprazole	149	91	78	159	5.9	no	n	yes		121	72	n	6.1	no	MALARIA PNEUMONIA	no		none	1R		9	9	514	0
female	41	completedprimary	no		yes	yes	none	n	n	minutes	15		no	NONE	148	97	104	171	4.8	yes	n	yes		141	66	y	6.9	yes		no		none	1R		1	1	191	0
female	49	completedprimary	no		yes	yes	hypertension	y	n	minutes	30		no	None	177	76	62	164	7.2	yes	n	yes		156	97	y	4.9	yes		no		none	1R		3	3	420	0
female	57	completedsecondary	no		yes	no	diabetes hypertension	y	y	minutes	20		no	None	171	97	59	155	13.2	no	n	yes		175	97	y	15.5	no		no		hypertension diabetes none	1R		19	6	566	0
female	57	completedprimary	no		no		none	n	n	minutes	30		dn	None	127	77	59	152	5.2	yes	n	yes		126	74	n	4.9	yes		no		none	1R		9	9	235	0
male	47	completedprimary	no		yes	no	none	n	n	hours		5	no	ISONIAZID PROPHYLAXIS TREATMENT	130	72	62	168	4.8	no	n	yes		102	60	n	5.1	yes		no		none	2H		9	9	261	19
female	50	completedprimary	no		yes	yes	none	n	n	minutes	0		no	None	126	93	105	170	5	yes	n	yes		125	88	n	5.9	no		no		none	1R		3	3	179	0
female	48	completedprimary	no		yes	yes	none	n	n	minutes	30		no	None	123	78	59	164	4.3	no	n	yes		123	83	n	5.5	yes		no		none	1R		1	0	269	0
female	48	completedprimary	no		yes	yes	hypertension	y	n	minutes	20		no	NONE	171	99	74	161	5.2	yes	n	yes		148	88	y	5.1	yes	Hypertension	no		none	1R		6	6	554	0
female	61	someprimary	no		no		heartdisease hypertension	y	n	minutes	30		yes	Dk	139	75	67	160	5.5	no	n	yes		130	57	n	6.2	yes	DK	yes	DK	diabetes	1R		16	15	943	0
female	39	somesecondary	no		yes	yes	none	n	n	hours		1	no	NONE	112	71	93	163	5.5	yes	n	yes		131	81	n	4.1	yes		no		none	1R		12	7	651	19
female	28	completedcollege	no		no		none	n	n	minutes	30		no	None	118	75	67	152	4.8	yes	n	yes		117	70	n	5.3	yes		no		none	1R		1	1	460	77
female	41	completedprimary	no		no		none	n	n	minutes	35		no	NONE	118	71	76	153	7.2	yes	n	yes		127	65	n	5.3	yes	MALARIA PNEUMONIA	yes	ANTBIOTIC,ANT MALARIA	none	1R		7	7	407	33
female	47	completedprimary	no		no		stroke	n	n	minutes	15		no	NONE	133	77	59	156	5.8	yes	n	yes		114	74	n	5.2	yes		no		none	1R		7	6	407	59
female	62	completedprimary	no		yes	no	none	n	n	minutes	15		no	None	166	95	61	166	5.4	yes	n	yes		131	82	n	6.4	yes		no		none	1R		10	10	173	0
male	45	someprimary	yes	yes	yes	no	none	n	n	hours		2	no	NONE	118	74	50	169	5	yes	n	yes		103	70	n	5.1	no		no		none	1R		8	7	779	0
female	50	someprimary	yes	no	yes	no	none	n	n	minutes	30		dn	None	110	80	50	170	4.6	no	n	yes		117	77	n	4.2	yes	UTI	no		none	1R		7	7	236	0
male	46	completedsecondary	yes	no	yes	yes	none	n	n	minutes	60		no	Local herbs	138	91	70	178	5.2	yes	n	yes		139	85	n	5.1	yes		no		none	1R		3	3	495	77
female	31	someprimary	no		yes	no	none	n	n	hours		1	no	NONE	107	61	46	153	6	yes	n	yes		102	66	n	5.7	yes	DK	yes	AMPICLOX	none	1R		4	4	530	27
female	52	completedprimary	no		yes	no	none	n	n	hours		2	no	None	130	79	61	155	5.1	yes	n	yes		140	84	y	4.2	yes		no		none	1R		11	11	596	21
female	43	completedsecondary	no		yes	yes	hypertension	y	n	minutes	0		no	None	174	95	75	160	4.2	yes	n	yes		167	96	y	5.1	yes		no		none	1R		4	4	551	2542
female	62	completedprimary	no		no		none	n	n	hours		1	no	ISONIAZID PROPHYLAXIS TREATMENT	156	94	87	158	6.2	no	n	yes		131	81	n	9.5	yes		no		none	1R		6	6	477	0
female	50	none	no		yes	yes	none	n	n	minutes	20		yes	None	128	83	75	178	6.5	no	n	yes		131	95	y	5.1	yes	No	no		diabetes	1R		5	4	621	0
female	39	completedprimary	no		yes	no	hypertension kidneydisease	y	n	hours		1	no	None	118	60	45	161	4.8	yes	n	yes		108	61	n	5.1	yes	UTI	yes	ERYTHROMYCIN PARACETAMOL	none	1G		5	5	450	826
female	48	completedprimary	yes	no	yes	no	none	n	n	hours		1	no	NONE	142	83	82	156	9.1	yes	n	yes		128	69	n	8.4	no		yes	Azuma	diabetes	1R		12	12	275	110
female	33	completedsecondary	yes	yes	no		none	n	n	hours		2	yes	None	116	73	70	167	4.6	yes	n	yes		116	66	n	4.8	no	Allergic renitis	yes	Dk	none	1R		5	5	275	26
male	45	completedprimary	no		no		none	n	n	minutes	45		no	NONE	117	74	71	171	6.4	yes	n	yes		112	67	n	5.5	yes		no		none	1R		1	1	627	49
female	26	completedprimary	yes	yes	no		none	n	n	minutes	0		no	Phenobarbital	117	63	75	178	4.8	yes	n	yes		117	70	n	5.1	yes		no		none	1R		1	1	548	0
female	48	completedprimary	no		yes	no	none	n	n	hours		2	yes	NONE	120	82	59	151	4.6	yes	n	yes		111	72	n	5.6	yes	Dk	yes	Paracetamol piritone and cough mixture	none	1R		17	8	903	0
female	59	someprimary	no		yes	no	hypertension	y	n	minutes	30		no	None	196	108	52	152	4.7	yes	n	yes		214	115	y	4.6	yes		no		none	1R		3	3	591	0
female	60	completedprimary	no		yes	no	none	n	n	hours		1	yes	NONE	129	85	44	159	4.7	yes	n	yes		144	84	y	5.3	yes		no		none	1R		4	4	490	32
female	62	completedprimary	no		yes	no	none	n	n	minutes	30		no	None	161	95	63	163	6.9	yes	n	yes		145	83	y	6.1	yes		no		none	1R		8	8	495	35
female	31	completedcollege	no		yes	no	none	n	n	minutes	1		yes	None	110	72	54	169	5.9	yes	n	yes		104	67	n	5.1	yes		no		none	1R		1	1	236	0
female	72	none	no		yes	yes	none	n	n	minutes	30		yes	Dk	148	89	60	163	5.8	yes	n	yes		147	45	y	6.1	yes		no		none	1R		9	4	1100	0
female	41	completedprimary	no		yes	yes	none	n	n	minutes	45		dn	NONE	128	88	60	169	7.1	yes	n	yes		107	66	n	6.8	yes		no		none	other	ABC+3TC+ATV/r	6	6	362	56
male	48	completedprimary	yes	yes	yes	yes	none	n	n	hours		2	yes	NONE	131	76	80	171	5.9	yes	n	yes		122	75	n	5.6	yes		no		none	1R		9	9	601	0
female	40	completedprimary	no		yes	yes	hypertension	y	n	minutes	30		no	NONE	132	89	72	168	8.7	yes	n	yes		125	83	n	5.6	no		no		none	1R		6	5	524	48
male	28	completedprimary	yes	no	yes	yes	none	n	n	minutes	0		no	None	125	78	74	174	5.9	no	y												1R		1	1	431	0
male	41	someprimary	no		no		none	n	n	minutes	45		no	NONE	121	72	63	169	5.4	yes	n	yes		107	75	n	61	yes		no		none	1R		6	6	431	0
male	40	completedsecondary	yes	no	yes	yes	none	n	n	minutes	15		no	None	126	88	77	174	6.1	yes	n	yes		137	79	n	5.2	yes	HEAD INJURY	no		none	1R		3	2	195	0
female	33	somesecondary	no		yes	yes	none	n	n	minutes	30		no	NONE	138	89	98	162	5.3	yes	n	yes		127	78	n	6	yes		no		none	1R		4	4	513	0
female	37	completedprimary	yes	no	no		none	n	n	minutes	10		no	Dk	114	75	70	172	6.9	yes	n	yes		122	86	n	6.9	yes	Covid 19	yes	Covid package	none	1R		9	9	570	0
male	49	completedprimary	no		yes	yes	none	n	n	minutes	15		no	NONE	139	83	109	178	6.1	yes	n	yes		116	63	n	7.1	yes		no		none	1R		7	7	245	0
female	45	someprimary	no		no		none	n	n	minutes	0		no	None	148	91	78	170	4.7	yes	n	yes		132	92	y	4.3	no		no		none	1R		2	2	195	0
female	40	completedprimary	no		yes	yes	none	n	n	hours		3	no	None	123	70	84	173	4.5	no	n	yes		113	63	n	6.5	yes	UTI	no		none	1G		8	7	325	0
female	41	completedprimary	no		yes	yes	none	n	n	minutes	0		no	None	137	92	73	168	7.1	no	n	yes		152	86	y	5.1	no		no		none	1R		9	9	757	0
female	49	somesecondary	no		no		none	n	n	minutes	1		no	NONE	132	62	58	163	5.9	no	n	yes		122	72	n	5.2	yes		no		none	1R		10	10	172	0
female	50	completedsecondary	no		yes	no	none	n	n	hours		2	no	None	135	94	77	162	6.6	yes	n	yes		105	89	n	6.7	yes		no		none	1G		14	14	632	0
female	55	none	no		yes	no	none	n	n	hours		2	no	None	115	72	60	156	5.6	no	n	yes		109	81	n	5.4	no		no		none	1R		11	11	380	0
female	41	completedprimary	no		no		none	n	n	minutes	30		no	NONE	189	107	96	171	4.8	no	y												1R		1	1		0
female	34	completedprimary	no		no		none	n	n	minutes	30		no	None	133	90	53	162	5.5	yes	n	yes		111	72	n	5.4	yes	No	no		none	1R		4	4	321	0
male	54	somesecondary	yes	no	yes	yes	hypertension	y	n	minutes	30		yes	None	173	114	75	152	4.5	no	n	yes		176	106	y	5.1	no		no		none	1R		16	4	261	0
female	42	somesecondary	no		yes	yes	none	n	n	minutes	20		no	ISONIAZID PROPHYLAXIS TREATMENT	127	77	97	172	5.6	yes	n	yes		134	72	n	6.9	yes		no		none	1R		7	7	803	0
male	54	completedprimary	yes	no	yes	no	hypertension	y	n	minutes	0		yes	Soluble asprin, and ant hypertension drug	154	82	84	168	5.4	yes	n	yes		124	74	n	6.8	yes		no		none	1R		10	10	213	0
male	47	completedcollege	yes	yes	yes	yes	none	n	n	minutes	45		no	None	118	71	60	173	7.5	yes	n	yes		119	66	n	5	yes		no		none	1R		15	15	604	0
female	42	completedprimary	no		yes	yes	none	n	n	minutes	38		no	None	137	89	58	152	5.8	yes	n	yes		117	80	n	5.4	no		no		none	1R		12	4	495	0
female	40	completedprimary	no		no		none	n	n	minutes	35		no	ISONIAZID PROPHYLAXIS TREATMENT	129	83	87	164	16.9	yes	n	yes		139	82	n	13.4	yes		no		diabetes	1R		7	7	578	0
female	46	completedsecondary	no		no		none	n	n	minutes	0		no	None	118	71	68	154	5.4	yes	n	yes		126	78	n	5.3	yes	Abnormal uterine bleeding	yes	Vivian	none	1R		11	11	660	0
female	41	completedprimary	no		no		none	n	n	minutes	45		no	NONE	107	60	63	165	5.4	yes	n	yes		104	51	n	6.3	yes		yes	Local herb	none	1R		12	9	466	0
male	47	somecollege	yes	yes	yes	no	none	n	n	hours		2	no	NONE	104	77	57	168	4.8	no	n	yes		87	64	n	5.9	yes		no		none	1R		4	2	141	19
female	51	completedprimary	no		no		none	n	n	minutes	0		no	None	129	89	50	158	4.5	no	n	no											1R		8	8	774	0
male	34	completedprimary	no		yes	yes	none	n	n	minutes	30		no	NONE	124	75	59	163	5.1	yes	n	yes		130	80	n	4.9	no		no		none	1R		1	1	133	0
female	61	someprimary	yes	yes	yes	yes	none	n	n	minutes	30		no	None	173	98	65	173	5.3	yes	n	yes		139	78	n	5	yes		no		none	1R		8	6	371	0
male	43	someprimary	yes	no	yes	no	none	n	n	minutes	30		no	None	108	73	55	167	5.4	yes	n	yes		101	76	n	5.1	yes		no		none	1R		5	5	221	0
male	59	completedprimary	yes	no	yes	yes	none	n	n	hours		3	no	PHERNOBARBITONE	128	86	65	171	4.9	no	n	yes		123	57	n	5.3	yes		no		none	1R		1	1	139	44
female	52	completedprimary	no		yes	yes	none	n	n	minutes	0		no	None	130	87	62	163	6.1	no	n	yes		129	80	n	6.1	yes		no		none	1R		9	7	793	0
female	47	completedprimary	no		yes	no	hypertension	y	n	minutes	15		no	None	181	110	69	156	5.4	yes	n	yes		170	98	y	6.3	no	Hypertension	no		none	1R		9	9	572	0
male	41	completedprimary	no		yes	no	none	n	n	minutes	40		dn	NONE	133	82	62	171	4.7	no	n	yes		127	77	n	5.2	yes		no		none	1R		4	4	205	0
female	48	completedprimary	no		yes	yes	none	n	n	minutes	45		no	None	109	73	69	168	4.7	no	n	yes		113	82	n	6.7	yes		no		none	1R		12	8	590	0
female	50	completedprimary	no		yes	yes	none	n	n	minutes	20		no	None	156	97	79	154	4.1	yes	n	yes		140	89	y	7.2	yes		no		none	1R		10	8	536	0
female	32	completedprimary	no		yes	no	none	n	n	hours		3	no	NONE	125	85	54	159	4.9	yes	n	yes		142	83	y	5.6	yes		no		none	1R		2	2	318	0
female	40	completedsecondary	no		yes	yes	none	n	n	minutes	15		no	None	126	76	64	161	5.2	yes	n	yes		116	61	n	5	yes		no		none	1R		11	6	742	0
male	46	completedprimary	no		no		none	n	n	minutes	60		no	NONE	135	82	80	168	5.3	no	n	yes		129	81	n	5.7	no	Malaria	yes	Alu	none	1R		7	7	212	0
female	57	completedprimary	no		yes	yes	hypertension	y	n	minutes	30		no	None	150	95	85	169	4.5	yes	n	yes		145	90	y	5.6	yes		no		none	1R		3	3	750	0
female	32	completedprimary	no		no		none	n	n	minutes	15		no	None	118	74	62	166	5.4	yes	n	yes		109	70	n	4.8	yes		no		none	1R		2	2	579	0
male	62	completedprimary	yes	no	yes	no	none	n	n	hours		2	yes	NONE	150	96	79	176	6.2	yes	n	yes		125	73	n	22.2	yes	DIABETES	yes	METFORMING	diabetes	1R		4	4	426	19
male	31	completedprimary	yes	yes	yes	yes	none	n	n	hours		2	no	ISONIAZID PROPHYLAXIS TREATMENT	133	76	66	170	7.9	yes	n	yes		128	74	n	4.6	no		no		none	1R		2	2	808	0
female	43	completedprimary	no		yes	yes	none	n	n	minutes	30		no	None	121	77	70	162	4.4	yes	n	yes		132	80	n	5.2	no		no		none	1R		7	7	336	0
female	56	completedprimary	no		yes	yes	none	n	n	minutes	30		no	None	117	85	60	162	4.9	yes	n	yes		121	83	n	5.9	yes		no		none	1R		1	1	653	0
male	56	somesecondary	no		yes	no	none	n	n	minutes	45		no	None	101	66	60	170	5.1	yes	n	yes		104	71	n	5.6	yes	No	no		none	1R		11	11	205	50600
female	36	completedprimary	no		yes	yes	none	n	n	minutes	40		no	NONE	148	95	64	150	5.8	yes	n	yes		127	84	n	5.6	yes		no		none	1R		4	4	516	0
female	69	completedsecondary	no		yes	yes	hypertension	y	n	minutes	10		yes	None	158	108	80	162	5	yes	n	yes		140	100	y	4.5	yes	No	no		hypertension	1R		6	6	663	0
male	32	completedprimary	yes	no	yes	no	none	n	n	minutes	25		no	NONE	114	68	68	165	4.8	yes	n	yes		113	55	n	6.2	yes		no		none	1R		7	7	234	27
female	40	completedprimary	no		yes	no	none	n	n	minutes	30		no	None	150	110	64	164	4.5	no	n	yes		141	94	y	4	no		no		none	1R		1	1	598	0
female	37	completedprimary	no		yes	yes	none	n	n	minutes	15		yes	None	117	74	58	167	5.2	yes	n	yes		124	81	n	5.4	yes	MALARIA	yes	ANT MALARIA	none	1R		5	4	473	0
female	40	completedprimary	no		yes	yes	none	n	n	minutes	45		no	None	129	73	81	157	4.4	yes	n	yes		123	52	n	5.6	yes	Dk	yes	Antmalaria	none	1R		5	5	276	0
female	52	completedsecondary	no		yes	no	none	n	n	minutes	15		no	None	122	81	50	152	4.1	yes	n	yes		112	84	n	6.3	yes		no		none	1R		15	5	661	0
female	58	completedprimary	no		yes	yes	none	n	n	minutes	40		no	NONE	148	91	67	163	5.1	yes	n	yes		124	76	n	6.9	yes		no		none	1R		12	12	1108	19
female	56	someprimary	yes	no	yes	no	none	n	n	minutes	15		dn	None	145	99	54	158	4.9	no	n	yes		163	101	y	5.4	yes	HTN	yes	Dk	hypertension	1R		1	1	370	0
female	45	somesecondary	no		yes	no	none	n	n	hours		3	yes	None	127	67	78	172	4.2	no	n	yes		120	73	n	4.8	yes		no		none	1R		11	6	466	0
female	41	completedprimary	no		yes	yes	none	n	n	minutes	60		no	None	141	85	65	168	5.1	no	n	yes		127	84	n	5.1	no		no		none	1R		9	9	617	0
female	35	completedsecondary	no		yes	no	none	n	n	minutes	30		yes	NONE	107	71	57	169	4.7	yes	n	yes		127	84	n	4.6	yes		no		none	1R		6	5	686	0
male	62	someprimary	yes	no	yes	no	none	n	n	minutes	15		no	None	132	82	86	174	5.6	yes	n	yes		150	97	y	6	no		no		none	1R		1	1	108	0
female	43	completedprimary	no		no		none	n	n	hours		2	no	None	131	81	60	152	5.9	yes	n	yes		131	78	n	4.9	no		no		none	1R		6	6	444	0
female	56	completedprimary	no		yes	no	none	n	n	minutes	30		no	NONE	173	87	106	165	4.9	yes	n	yes		222	66	y	6.6	yes		no		none	1R		7	7	415	0
female	36	completedprimary	no		no		hypertension	y	n	minutes	20		no	NONE	137	85	64	155	4.8	yes	n	yes		115	71	n	5	yes		no		none	1R		10	7	1451	0
male	47	completedprimary	no		no		none	n	n	minutes	60		no	None	119	81	70	165	5.8	yes	n	yes		125	74	n	5.1	yes		no		none	1R		7	7	414	0
male	57	completedprimary	no		yes	yes	none	n	n	hours		2	no	ISONIAZID PROPHYLAXIS TREATMENT	131	78	54	166	5.5	yes	n	yes		122	78	n	5.2	yes		no		none	1R		10	9	406	38
male	42	completedsecondary	no		yes	no	none	n	n	hours		2	no	None	145	99	89	183	6.2	yes	n	yes		109	93	y	7.1	yes		no		none	1R		1	1	212	0
female	44	completedprimary	no		yes	yes	none	n	n	minutes	30		no	None	179	108	79	165	5.8	yes	n	yes		158	97	y	5.9	yes		no		none	1R		7	7	234	0
female	45	completedprimary	no		yes	yes	none	n	n	minutes	5		no	None	145	89	70	156	10.5	yes	n	yes		133	97	y	10.7	yes	UTI	no		diabetes	1R		1	1	486	20
female	32	completedprimary	no		no		none	n	n	minutes	30		yes	None	123	68	87	167	4.9	yes	n	yes		117	73	n	5.3	yes		no		none	1R		3	3	789	0
male	22	somesecondary	yes	yes	yes	yes	none	n	n	hours		2	no	ISONIAZID PROPHYLAXIS TREATMENT	128	77	74	169	4.3	yes	y												1R		11	8	297	0
female	52	someprimary	no		yes	no	none	n	n	minutes	30		no	Dk	134	85	64	163	4.6	yes	y												1R		8	8	251	0
male	28	completedcollege	no		yes	yes	none	n	n	hours		1	yes	None	120	74	65	182	4.5	yes	n	yes		125	82	n	4.6	no		yes	Dk	none	1R		4	4	244	0
female	36	somesecondary	no		yes	no	none	n	n	minutes	30		no	NONE	137	82	95	160	4.8	yes	n	yes		130	80	n	4.6	yes		no		none	1R		12	12	673	0
female	46	completedprimary	no		no		none	n	n	minutes	30		no	None	136	83	56	161	6.2	yes	n	yes		135	82	n	6.7	yes		no		none	1R		14	14	416	0
male	37	completedprimary	yes	yes	yes	no	none	n	n	minutes	40		no	NONE	129	64	74	169	5.2	yes	n	yes		124	64	n	6.1	yes	Urinary track infection	yes	Dk	none	1R		12	8	687	210
male	37	completedprimary	yes	no	yes	no	none	n	n	minutes	25		no	NONE	139	95	64	173	4.9	no	n	yes		140	94	y	4.7	no		no		none	1R		1	1	434	0
female	50	completedprimary	no		yes	no	none	n	n	minutes	30		no	None	146	79	55	163	5.7	yes	n	yes		118	63	n	7.1	yes		no		none	1R		1	1	369	0
female	47	completedprimary	no		yes	yes	none	n	n	minutes	30		no	NONE	128	89	61	163	5.2	yes	n	yes		136	82	n	5.8	yes		no		none	1R		3	3	558	0
female	42	none	no		yes	yes	none	n	n	minutes	30		no	None	103	66	43	150	5.2	yes	n	yes		111	68	n	6.7	yes		no		none	1R		2	2	266	0
female	19	completedsecondary	no		yes	yes	none	n	n	minutes	5		no	None	124	81	76	162	5.5	no	n	yes		141	94	y	5.4	no	FRACTURE OF THE TIBIA OR FIBULA	yes	ANT PAIN,	none	1R		4	4	537	0
female	50	none	no		no		none	n	n	minutes	30		no	None	131	76	74	160	6.3	yes	n	yes		136	84	n	6.1	yes		no		none	1R		7	7	382	0
female	31	completedsecondary	no		yes	yes	none	n	n	hours		2	yes	None	124	78	56	180	5.3	yes	n	yes		122	68	n	5.1	yes		no		none	1R		3	3	257	0
male	50	completedsecondary	yes	no	yes	yes	none	n	n	minutes	15		no	None	134	82	75	161	7.2	yes	n	yes		137	82	n	5.1	yes	Allergic reaction	yes	Dk	none	1R		15	14	719	0
male	54	completedprimary	yes	yes	yes	yes	none	n	n	minutes	30		no	ISONIAZID PROPHYLAXIS TREATMENT	118	77	68	170	4.7	yes	n	yes		117	70	n	5.1	yes		no		none	1R		8	7	337	0
female	37	completedprimary	no		yes	no	none	n	n	minutes	30		yes	None	126	70	64	164	6.4	yes	n	yes		122	63	n	5.5	yes	PNEUMONIA	yes	ANT BIOTIC	none	1R		9	6	907	0
female	42	completedprimary	no		yes	no	none	n	n	hours		2	no	None	126	82	59	172	4.6	yes	n	yes		118	81	n	5.3	yes		no		none	1R		9	4	530	0
male	38	completedprimary	yes	yes	no		none	n	n	minutes	50		yes	None	124	76	64	171	5	yes	n	yes		116	73	n	5.8	yes		no		none	1R		1	1	950	48
female	59	completedprimary	no		yes	yes	none	n	n	minutes	40		no	NONE	118	73	83	156	4.8	yes	n	yes		113	78	n	6.7	yes	DK	yes	AMOXICILLIN	none	1R		3	3	309	0
female	44	completedprimary	no		yes	yes	none	n	n	minutes	30		yes	None	165	100	76	150	7.2	yes	n	yes		161	111	y	6.2	yes		yes	ANT BACTERIAL	hypertension	1R		7	6	440	0
male	53	someprimary	yes	no	yes	yes	none	n	n	minutes	20		no	NONE	124	83	78	167	5.2	yes	n	yes		124	76	n	7.8	yes		no		none	1R		2	2	418	0
female	67	completedsecondary	no		yes	yes	hypertension none	y	n	minutes	0		no	None	130	84	41	160	4.9	yes	n	yes		144	75	y	5.8	yes		no		none	1R		9	9	287	0
female	26	completedsecondary	no		yes	no	none	n	n	minutes	20		yes	NONE	105	77	57	163	5.1	yes	y												1R		1	1
male	56	completedsecondary	no		yes	no	none	n	n	minutes	20		no	None	152	78	67	168	6.4	yes	n	yes		120	62	n	5.6	yes		no		none	1R		3	3	576	0
female	44	completedcollege	no		yes	yes	none	n	n	minutes	25		no	NONE	142	87	74	159	4.5	no	n	yes		126	80	n	4.5	yes		no		none	1R		11	8	390	0
female	51	completedprimary	no		yes	yes	none	n	n	minutes	30		no	NONE	108	73	65	158	5.5	yes	n	yes		113	85	n	5.2	yes		no		none	1R		4	4	291	0
female	48	someprimary	no		yes	yes	none	n	n	minutes	15		dn	None	105	70	37	154	5.1	yes	n	yes		102	69	n	4.9	yes	Dk	yes	Amoxycln	none	1R		3	3	152	0
male	35	completedprimary	no		no		none	n	n	minutes	50		no	NONE	125	62	64	169	6.5	yes	n	yes		117	97	y	5.7	yes	Uti	yes	Dk	none	1R		1	1	591	0
female	50	completedprimary	no		yes	yes	none	n	n	minutes	15		no	None	118	64	66	162	6.2	yes	n	yes		115	69	n	5.4	yes		no		none	1R		10	10	527	0
male	58	completedprimary	yes	no	yes	yes	none	n	n	minutes	40		no	NONE	175	116	83	179	4.8	no	n	yes		140	92	y	4.6	no		no		none	1R		7	7	102	0
female	37	completedprimary	no		yes	no	none	n	n	minutes	15		yes	None	124	82	79	161	13.9	no	y												1R		5	5	362	0
female	54	completedprimary	no		no		none	n	n	minutes	30		no	ISONIAZID PROPHYLAXIS TREATMENT	135	67	72	160	6	yes	n	yes		122	67	n	4.5	yes	DK	yes	Dk	none	other	2K:ABC+3TC+ATV/r	3	3	297	0
female	55	none	no		yes	yes	none	n	n	minutes	20		no	None	141	73	62	151	5.6	yes	n	yes		130	68	n	5.2	yes		no		none	1R		14	14	746	0
male	58	completedprimary	yes	no	yes	no	none	n	n	minutes	45		no	NONE	135	89	60	159	5.6	yes	n	yes		141	88	y	5.6	yes		no		none	1R		2	2	55	68
female	28	completedsecondary	no		no		hypertension	y	n	minutes	15		no	None	151	89	65	160	5.8	no	n	yes		139	81	n	6.6	no		no		none	1R		5	5	873	0
male	67	completedcollege	yes	no	yes	no	hypertension diabetes	y	y	minutes	0		no	Ant diabetic and ant hypertension	216	119	90	172	8.6	yes	n	yes		184	81	y	12.9	yes		no		none	1R		1	1	0	0
female	38	completedprimary	no		yes	yes	none	n	n	minutes	0		no	None	144	91	92	160	5	yes	n	yes		136	75	n	5.2	no		no		none	1R		2	2	264	0
female	34	somesecondary	no		yes	no	none	n	n	hours		2	no	NONE	120	74	92	165	4.7	yes	n	yes		114	67	n	5.6	yes		no		none	1R		4	4	589	0
female	31	completedsecondary	no		yes	yes	none	n	n	minutes	5		no	None	121	80	85	173	5.5	no	n	yes		123	76	n	5.6	yes		no		none	1R		4	4	690	0
female	48	none	no		yes	yes	hypertension	y	n	hours		2	no	NONE	178	112	72	160	4.8	yes	n	yes		157	102	y	6.6	yes		no		none	1R		4	4	284	0
female	73	none	yes	no	no		hypertension none	y	n	hours		1	no	None	181	98	55	161	4.5	no	n	yes		189	90	y	6.3	yes		no		none	1R		2	2	618	0
female	47	someprimary	no		no		none	n	n	hours		2	no	NONE	125	80	74	157	6.4	yes	n	yes		106	86	n	5.7	yes		no		none	1R		1	1	329	0
female	57	completedprimary	no		no		none	n	n	minutes	5		no	None	148	92	104	160	6.2	yes	n	yes		148	92	y	13.3	yes		no		none	1R		4	4	433	0
female	43	completedprimary	no		no		none	n	n	minutes	15		no	None	127	76	79	168	5.3	no	n	yes		101	56	n	4.8	yes		no		none	1R		13	4	722	54
female	59	completedprimary	no		yes	yes	none	n	n	minutes	30		no	Dk	181	96	84	160	5.5	no	n	yes		144	86	y	6.8	yes	They didn't tell her what was her diagnosis	yes	Enoxaparin, dk and cotrimoxazole	none	1G		1	1	530	0
female	47	somesecondary	no		yes	no	none	n	n	minutes	15		yes	NONE	157	96	64	160	4.9	yes	n	yes		135	84	n	5.2	no	No	no		none	1R		3	3	605	0
female	45	completedprimary	no		yes	no	none	n	n	minutes	15		no	None	128	84	86	158	6.8	yes	y												1R		2	2	713	0
female	33	completedsecondary	no		no		none	n	n	minutes	25		no	NONE	120	85	68	160	4.4	yes	n	yes		122	80	n	4.7	yes	UTI	yes	DK	none	1R		9	6	393	0
female	45	completedprimary	no		yes	yes	hypertension	y	n	minutes	30		no	None	169	100	100	170	6.2	yes	n	yes		169	100	y	5.2	no		no		none	1R		5	5	758	0
male	44	somecollege	yes	yes	yes	yes	none	n	n	hours		2	yes	NONE	110	72	62	175	4.3	no	n	yes		125	82	n	6.1	yes	Dk	no		none	1R		6	4	620	0
male	67	completedprimary	yes	no	yes	no	none	n	n	minutes	30		no	Cotrimoxazole	122	87	72	175	5.4	yes	n	yes		139	81	n	5.5	yes		no		none	1R		6	5	532	0
female	41	somecollege	no		no		none	n	n	minutes	45		dn	None	117	72	55	160	4.1	no	n	yes		120	65	n	3.9	yes		no		none	1R		8	8	709	0
male	38	completedprimary	yes	yes	yes	yes	none	n	n	minutes	30		no	None	116	81	56	173	4.9	no	n	yes		149	97	y	5.7	yes	CUT WOUND	yes	AANT PAIN,ANT BACTERIAL	none	1R		2	2	425	199
female	35	someprimary	no		yes	no	none	n	n	minutes	20		no	None	140	67	65	167	4.7	no	n	yes		131	84	n	5.2	yes		no		none	1R		10	6	513	0
female	67	someprimary	no		no		hypertension	y	n	minutes	30		no	None	157	157	67	161	6.3	yes	n	yes		167	100	y	5.2	no		no		none	1R		10	10	796	20
female	56	completedcollege	no		yes	no	none	n	n	minutes	45		no	IPT	134	74	74	157	4.6	yes	n	yes		142	69	y	4.4	no		no		none	1R		13	13	695	0
male	58	completedprimary	no		yes	no	none	n	n	minutes	30		yes	None	165	89	91	176	12.2	yes	n	yes		157	121	y	6.4	no		no		none	1R		5	5	417	0
male	42	completedprimary	no		no		none	n	n	minutes	30		no	None	145	87	71	166	5.6	yes	y												1R		3	3	444	212
female	32	completedsecondary	no		yes	yes	none	n	n	minutes	30		no	None	138	87	64	163	6.3	yes	n	yes		132	72	n	6.1	yes		yes	Paracetamol	none	1R		3	3	824	0
male	48	completedprimary	yes	no	yes	yes	none	n	n	minutes	30		no	None	139	79	56	173	25	yes	n	yes		135	76	n	9	yes	PNEUMONIA UTI	yes	ANT BACTERIAL	none	1R		4	4	501	0
male	27	somesecondary	no		yes	yes	none	n	n	minutes	30		no	ISONIAZID PROPHYLAXIS TREATMENT	136	84	76	176	5.8	yes	n	yes		136	76	n	6.9	yes		no		none	1R		1	1	151	0
male	48	completedprimary	yes	yes	yes	no	none	n	n	minutes	30		no	None	114	74	48	158	4.8	yes	n	yes		117	74	n	5.4	yes		no		none	1R		10	10	415	0
female	43	completedsecondary	no		yes	no	none	n	n	hours		2	no	None	137	95	70	174	5.9	yes	n	yes		133	98	y	5.6	yes		no		none	1R		9	9	723	0
female	57	completedprimary	no		no		none	n	n	minutes	40		yes	None	138	87	75	156	6.1	yes	n	yes		113	77	n	5.2	yes	PNEUMONIA	yes	DK	none	1R		11	10	1103	0
female	41	somesecondary	no		no		stroke	n	n	hours		2	no	None	103	63	49	153	4.9	yes	n	yes		123	78	n	4.8	no		no		none	1R		2	2	291	0
female	52	none	no		yes	no	none	n	n	hours		1	no	None	142	93	63	160	5.4	no	n	yes		110	70	n	5.6	no		no		none	1R		2	2	84	0
female	48	completedprimary	no		yes	no	none	n	n	minutes	60		no	None	129	91	74	161	5	yes	n	yes		123	89	n	5.4	yes	No	no		none	1R		9	9	1020	0
female	38	completedprimary	no		yes	no	none	n	n	minutes	15		yes	None	122	80	74	168	5.6	yes	n	yes		118	81	n	5.1	no		no		none	1R		1	1	567	0
female	43	completedprimary	no		yes	no	none	n	n	hours		1	yes	None	147	86	53	156	4.6	yes	n	yes		139	85	n	5.3	yes		no		none	1R		9	9	669	0
female	47	completedprimary	no		yes	yes	none	n	n	minutes	45		yes	None	119	70	46	150	8	yes	n	yes		149	67	y	4.9	no	UTI	yes	Erythromycin and paracetamol	none	1R		4	4	828	0
female	75	none	no		yes	no	none	n	n	minutes	0		no	None	132	80	69	150	6.1	yes	n	yes		155	90	y	5.5	yes	Malaria	yes	Antmalaria	none	1R		4	4	998	0
female	51	completedprimary	no		yes	yes	none	n	n	hours		1	no	None	170	108	81	162	5.1	yes	n	yes		171	115	y	5	yes		no		none	1R		10	10	234	0
female	30	completedsecondary	no		yes	yes	none	n	n	minutes	30		no	Amoxicilin	90	59	43	152	5.8	yes	n	yes		111	65	n	5.4	yes	Pneumonia	yes	Amoxycln and paracetamol	none	1R		2	2	296	498000
male	51	completedprimary	yes	no	yes	yes	none	n	n	minutes	20		no	None	104	84	54	166	5.9	yes	n	yes		126	89	n	5.6	no		no		none	1R		4	4	325	94
female	37	completedprimary	no		yes	yes	none	n	n	minutes	30		yes	ISONIAZID PROPHYLAXIS TREATMENT	112	79	86	164	5.8	yes	n	yes		131	86	n	5.9	no		no		none	1R		1	1	940	0
female	58	completedprimary	no		yes	yes	hypertension	y	n	hours		2	no	NONE	155	98	84	163	5.1	no	n	yes		147	88	y	5	yes		no		none	1R		1	1	555	0
female	47	completedprimary	no		yes	yes	hypertension	y	n	minutes	15		no	NONE	144	89	86	165	5.3	no	n	yes		123	74	n	5.6	yes		no		none	other	2KA:ABC+3TC+ATV/r	7	3	839	35680
female	45	completedprimary	no		yes	no	none	n	n	minutes	5		no	None	135	91	97	165	6.1	no	n	yes		130	80	n	5.9	no		no		none	1R		3	3	377	0
female	42	completedprimary	no		yes	yes	none	n	n	minutes	60		yes	NONE	124	89	52	162	5.5	yes	n	yes		117	72	n	5.8	yes		no		none	1R		1	1	339	0
female	43	completedprimary	no		no		hypertension	y	n	minutes	20		no	None	209	114	64	162	5.7	yes	n	yes		194	101	y	5.1	no		no		hypertension	1R		2	2	124	0
female	45	completedprimary	yes	no	yes	yes	none	n	n	minutes	30		no	None	160	103	86	157	7.1	yes	n	yes		147	91	y	7.4	yes		no		none	1R		6	6	308	47
female	43	completedprimary	no		yes	yes	none	n	n	minutes	60		no	NONE	108	66	55	158	5	yes	n	yes		116	62	n	5.3	yes		no		none	1R		4	4	292	0
female	30	somesecondary	no		no		none	n	n	hours		30	no	None	111	76	60	156	5.4	yes	n	yes		103	63	n	6.7	yes		no		none	1R		2	2	815	0
female	23	completedsecondary	no		yes	no	none	n	n	minutes	30		no	None	101	74	50	157	4.6	no	n	yes		114	84	n	5.6	yes		no		none	1R		3	3	585	0
female	42	completedprimary	no		yes	no	none	n	n	hours		2	no	NONE	119	69	79	160	5.2	yes	n	yes		139	78	n	6.3	yes		no		none	1R		3	3	418	0
female	49	completedprimary	no		yes	yes	hypertension	y	n	hours		1	no	None	169	99	75	167	6.7	yes	n	yes		152	94	y	5.2	yes	MALARIA	no		hypertension	1R		11	7	805	0
female	52	completedprimary	no		yes	yes	none	n	n	minutes	60		yes	NONE	145	94	64	161	4.4	yes	n	yes		159	99	y	7.2	yes	DK	no		none	1R		11	11	568	80
female	48	completedcollege	no		yes	yes	none	n	n	minutes	20		no	None	162	99	67	160	5	no	n	yes		167	109	y	6.8	yes		no		hypertension	1R		1	1	485	1335
female	65	none	no		yes	no	hypertension	y	n	minutes	60		yes	NONE	208	79	69	148	5.3	yes	n	yes		170	81	y	6.1	yes	Stroke	yes	Nifedipine and dk	hypertension stroke	1R		5	3	819	0
female	41	none	no		yes	yes	none	n	n	minutes	5		yes	None	122	84	68	168	5.4	no	n	yes		140	90	y	5.5	yes		no		none	1R		8	7	1115	0
female	49	completedprimary	no		yes	yes	none	n	n	minutes	15		no	None	137	84	85	170	6.9	yes	n	yes		113	89	n	6.6	yes		no		none	1R		9	9	365	0
female	52	completedprimary	no		yes	yes	none	n	n	hours		2	yes	NONE	135	98	61	155	5.4	yes	n	yes		130	98	y	5.3	yes		no		none	1R		13	12	879	0
female	63	completedprimary	yes	no	yes	no	none	n	n	minutes	0		dn	None	143	81	76	155	5.2	yes	n	yes		134	77	n	5.1	yes		no		none	1R		4	4	695	0
female	25	completedprimary	no		yes	yes	none	n	n	hours		1	no	None	110	72	64	173	4.7	no	n	yes		106	68	n	4.3	yes		no		none	1R		3	3	544	0
female	51	completedprimary	no		yes	no	hypertension	y	n	minutes	60		yes	NONE	168	113	54	164	4.7	no	n	yes		142	103	y	5.2	yes		no		hypertension	1R		10	10	511	0
male	57	completedcollege	yes	no	yes	yes	none	n	n	minutes	15		no	None	128	82	60	165	5.3	yes	n	yes		139	78	n	5.8	yes		yes	Magnesium	none	1R		2	2	160	56
female	53	completedprimary	no		yes	no	none	n	n	minutes	0		yes	None	128	80	75	156	5.3	no	n	yes		131	81	n	5.1	yes		no		none	other	1U:AZT+3TC+DTG	10	8	604	0
female	33	completedprimary	no		yes	yes	none	n	n	minutes	60		yes	NONE	110	66	49	170	5.9	yes	n	yes		111	64	n	5.1	yes		no		none	1R		3	3	492	0
female	36	completedprimary	no		yes	no	kidneydisease	n	n	minutes	0		yes	None	133	80	86	166	5.1	yes	n	yes		126	89	n	5.2	yes	Tonsillitis	yes	Amoxycln	none	1R		2	2	389	241
male	51	completedprimary	yes	no	yes	no	none	n	n	hours		3	no	NONE	137	68	69	167	5.9	yes	n	yes		128	70	n	4.9	yes		no		none	1R		10	10	473	0
female	33	completedcollege	no		no		none	n	n	minutes	10		no	None	104	62	54	157	5.5	yes	n	yes		112	59	n	6.1	yes	UTI	yes	ANT BACTERIAL	none	1R		5	4	684	0
female	47	completedsecondary	no		yes	no	none	n	n	minutes	45		no	None	120	63	44	152	6.5	yes	n	yes		109	50	n	6.8	yes		no		none	1R		11	11	659	0
male	62	somesecondary	yes	no	yes	yes	none	n	n	minutes	30		no	None	128	86	72	164	5.3	yes	n	yes		130	72	n	6.3	yes		no		none	1R		8	7	438	35
female	45	completedprimary	no		yes	yes	stroke	n	n	minutes	40		no	None	142	94	72	160	7.2	yes	n	yes		130	90	y	5.4	yes		no		none	1R		1	1	399	0
female	36	completedprimary	no		yes	no	none	n	n	hours		2	yes	None	120	80	66	158	5.3	yes	n	yes		124	81	n	5.3	yes		no		none	1R		8	8	703	0
male	44	none	yes	yes	yes	yes	none	n	n	minutes	30		no	None	130	74	58	173	5.1	yes	n	yes		114	73	n	5.3	yes		no		none	1R		2	2	316	0
male	52	completedprimary	yes	no	yes	no	none	n	n	minutes	60		no	None	117	78	72	173	5.1	yes	n	yes		106	65	n	4.2	yes		no		none	1R		3	3	277	0
female	63	someprimary	no		no		none	n	n	minutes	15		dn	None	130	75	36	150	5.1	yes	n	yes		108	76	n	4.5	no		no		none	1R		12	12	553	0
male	73	completedprimary	yes	no	yes	no	none	n	n	minutes	60		no	NONE	131	75	65	168	6.1	no	n	yes		150	83	y	5.6	no		no		none	other	1U:AZT+3TC+DTG	10	10	470	131
female	39	completedprimary	yes	no	yes	yes	none	n	n	minutes	30		yes	None	121	84	61	164	5.7	yes	n	yes		121	81	n	5.5	yes		no		none	1R		2	2	617	0
female	50	completedprimary	no		yes	no	none	n	n	hours		2	no	NONE	143	80	86	151	5.9	yes	n	yes		136	76	n	6.9	yes		no		none	1R		3	3	351	0
female	32	completedprimary	no		yes	no	none	n	n	minutes	0		no	None	117	65	99	160	6.7	yes	n	yes		156	106	y	5.5	yes	For delivery	yes	Antihypertensive	hypertension	1R		11	3	579	0
male	30	completedprimary	no		yes	no	none	n	n	minutes	60		no	NONE	133	94	66	172	4.6	yes	n	yes		142	77	y	5.1	yes	Dk	yes	PANADOL, ANT BACTERIAL	none	1R		1	1	619	0
female	48	completedprimary	no		yes	yes	none	n	n	minutes	15		no	None	120	82	64	155	4.8	yes	n	yes		118	81	n	5	yes	DK	yes	ANT BACTERIAL	none	1R		8	8	771	0
female	36	someprimary	no		yes	no	none	n	n	hours		2	no	NONE	129	84	72	164	5	yes	n	yes		130	80	n	4.9	no		no		none	1R		2	2	470	0
female	60	completedprimary	yes	yes	yes	no	none	n	n	minutes	0		no	None	117	71	56	156	8.4	yes	n	yes		108	64	n	7.3	yes	UTI	yes	DK	none	1R		8	8	409	0
female	52	completedprimary	no		yes	yes	none	n	n	minutes	60		no	None	136	81	59	160	27.8	yes	n	yes		124	82	n	5.6	yes		no		none	1R		9	9	457	0
female	40	completedprimary	no		yes	yes	none	n	n	minutes	60		no	None	120	79	58	162	4.3	yes	n	yes		126	92	y	4.8	yes		no		none	1R		6	6	402	0
female	32	somesecondary	no		no		none	n	n	minutes	30		no	None	148	85	69	156	5.7	yes	n	yes		129	80	n	6.2	yes		yes	Declofenac	none	1R		1	1	650	114
female	41	completedprimary	no		no		none	n	n	minutes	45		no	NONE	122	83	54	156	4.4	no	n	yes		114	65	n	5.9	yes		no		none	1R		9	9	511	0
male	60	completedprimary	yes	no	yes	yes	none	n	n	hours		2	no	NONE	138	92	80	179	6.6	yes	n	yes		139	88	n	6.4	yes		no		none	1R		8	8	185	0
male	75	somesecondary	yes	no	yes	yes	none	n	n	minutes	45		no	ISONIAZID PROPHYLAXIS TREATMENT	123	81	59	169	5.8	yes	n	yes		107	74	n	5.1	no	Dk	yes	Dk	none	1R		10	10	508	0
male	52	completedprimary	no		yes	yes	none	n	n	minutes	60		no	NONE	160	105	61	164	4.6	yes	n	yes		175	103	y	5.1	yes		no		hypertension	1R		8	8	257	0
female	48	completedprimary	no		yes	no	none	n	n	hours		2	no	None	114	74	62	167	6.2	yes	n	yes		123	71	n	6.8	yes	No	no		none	1R		6	6	584	0
female	42	somecollege	no		yes	no	none	n	n	minutes	30		yes	NONE	142	92	64	160	5.7	yes	n	yes		137	94	y	6.2	yes	PNEUMONIA	no		none	1R		2	2	241	28
male	62	completedsecondary	no		no		none	n	n	minutes	10		no	None	137	72	65	183	7.1	yes	n	yes		162	91	y	10.4	yes		no		none	1R		9	9	622	0
male	41	completedprimary	yes	no	yes	yes	none	n	n	minutes	60		yes	ISONIAZID PROPHYLAXIS TREATMENT	113	73	60	157	5	yes	n	yes		118	72	n	5.4	yes	LEG WOUND	yes	ANT PAIN,ANT BACTERIAL,	none	1R		4	4	627	0
female	46	completedsecondary	no		yes	no	none	n	n	minutes	20		no	None	129	79	84	165	6.8	yes	n	yes		139	82	n	7.7	yes		no		none	1R		1	1	624	0
female	29	somesecondary	no		no		none	n	n	minutes	40		no	NONE	135	72	59	159	5.4	yes	n	yes		129	78	n	6.6	yes		no		none	1R		3	3	625	0
female	40	completedprimary	no		yes	yes	none	n	n	minutes	40		no	None	126	85	49	159	5.3	yes	n	yes		126	83	n	5.3	yes		no		none	1R		9	9	325	0
female	51	completedprimary	yes	no	yes	yes	none	n	n	hours		2	no	None	134	84	60	144	4.9	no	n	yes		150	84	y	4.7	no		no		none	1R		3	3	428	0
female	47	completedprimary	no		no		none	n	n	minutes	15		no	NONE	121	79	51	163	4.4	yes	n	yes		116	76	n	6.5	yes		no		none	1R		8	8	766	0
female	43	completedprimary	no		yes	yes	none	n	n	minutes	30		yes	None	124	79	61	157	6.1	yes	n	yes		117	79	n	6.8	yes	Uterine fibrosis	yes	Dk	none	1R		17	17	693	0
female	56	none	no		no		hypertension	y	n	hours		2	yes	NONE	158	93	58	153	4.9	yes	n	yes		155	92	y	7.4	yes		no		hypertension	1R		5	5	516	0
female	34	completedcollege	no		no		none	n	n	hours		1	no	None	125	86	95	167	4.9	no	n	yes		143	82	y	6.1	yes		yes	ANT BACTERIAL	none	1R		6	6	225	0
female	51	completedprimary	no		yes	yes	none	n	n	minutes	30		no	NONE	137	81	78	160	5.4	yes	n	yes		130	78	n	7.3	yes	She was decided to go to the pharmacy and take paracetamol	yes	Paracetamol	none	1R		2	2	380	21
female	46	completedcollege	no		yes	yes	none	n	n	minutes	15		yes	None	196	112	69	155	5.1	yes	n	yes		176	96	y	7.1	yes		no		hypertension	1R		1	1	442	0
female	70	completedprimary	no		no		none	n	n	minutes	40		no	NONE	121	64	58	162	4.4	yes	n	yes		130	76	n	5.5	no	No	no		none	1R		10	5	629	0
male	42	completedprimary	yes	yes	yes	yes	none	n	n	minutes	50		no	NONE	124	72	54	169	4.8	yes	n	yes		113	67	n	5	yes		yes	Malafine	none	1R		2	2	397	0
female	43	completedprimary	yes	no	yes	yes	none	n	n	hours		2	yes	None	116	80	49	153	4.1	yes	n	yes		110	71	n	5.1	yes		no		none	1R		6	6	412	0
female	44	completedprimary	no		yes	yes	none	n	n	minutes	45		no	NONE	132	82	65	163	5.4	yes	n	yes		139	79	n	5.1	yes		no		none	1P		2	2	186	328
female	22	completedprimary	yes	yes	yes	yes	none	n	n	minutes	50		no	NONE	95	66	53	167	5.4	yes	n	yes		99	54	n	6.8	no		no		none	1R		2	2	555	0
female	43	completedprimary	no		no		none	n	n	minutes	30		no	None	107	66	59	164	4.6	yes	n	yes		118	80	n	5.3	no		no		none	1R		8	7	664	0
female	27	completedsecondary	no		yes	yes	none	n	n	hours		2	no	None	125	78	69	163	5.1	no	n	yes		121	84	n	5.2	no		no		none	1R		2	2	111	0
female	38	completedprimary	no		yes	no	hypertension	y	n	minutes	15		no	None	99	59	59	166	6.4	yes	n	yes		104	64	n	6	no		yes	Dk	none	1R		3	3	551	0
male	54	none	yes	yes	no		none	n	n	hours		2	no	None	124	70	55	163	5.9	yes	n	yes		133	73	n	4.7	no		no		none	1R		6	5	182	0
female	54	someprimary	no		yes	no	none	n	n	minutes	30		no	None	114	75	65	165	5.2	yes	n	yes		115	85	n	5.6	yes		no		none	1R		11	11	287	0
female	36	completedprimary	no		yes	no	none	n	n	hours		1	no	None	136	83	75	162	4.6	yes	n	yes		127	75	n	6.4	yes		no		none	1R		6	6	536	0
female	46	completedprimary	no		yes	yes	none	n	n	minutes	30		no	None	143	85	81	153	5.3	yes	n	yes		158	96	y	5.1	yes		yes	Paracetamol	none	1R		5	5	450	0
male	39	somesecondary	yes	yes	yes	yes	none	n	n	hours		2	yes	None	119	84	62	175	4.3	yes	y												1R		5	5	620	0
female	62	completedprimary	no		no		none	n	n	minutes	30		no	None	178	107	88	169	4.4	no	n	yes		189	118	y	5.2	no		no		hypertension	1R		3	3	547	0
female	58	completedprimary	no		yes	no	none	n	n	hours		2	no	Dk	133	84	69	173	4.7	yes	n	yes		118	73	n	4.7	yes		no		none	1R		4	4	547	0
female	53	completedprimary	no		yes	no	none	n	n	minutes	0		yes	None	116	80	101	170	5.3	yes	n	yes		133	84	n	4.9	yes		no		none	1R		7	7	87	0
male	40	completedprimary	no		yes	yes	none	n	n	minutes	30		no	Dk	127	70	65	167	4.6	no	n	yes		131	74	n	6.4	yes		no		none	1R		1	1	348	0
male	44	completedprimary	yes	yes	yes	no	none	n	n	minutes	45		no	None	107	66	57	169	6.8	yes	n	yes		140	87	y	6.5	yes		no		none	1R		7	7	396	0
male	51	somesecondary	no		yes	no	none	n	n	minutes	30		no	None	133	90	75	163	5.4	yes	n	yes		130	93	y	6.1	yes		no		none	1R		2	2	429	0
female	48	completedprimary	no		yes	yes	none	n	n	minutes	20		yes	None	134	90	81	157	6	yes	n	yes		118	79	n	7.4	yes	PNEUMONIA	yes	ANT BACTERIAL	none	1R		4	4	242	46
male	57	completedprimary	no		yes	yes	none	n	n	minutes	45		no	None	100	64	64	166	6.2	no	n	yes		134	80	n	5.4	yes		no		none	1R		3	3	689	0
male	51	completedprimary	yes	yes	yes	yes	none	n	n	hours		2	no	None	128	80	55	172	5.1	no	n	yes		124	82	n	5	yes		no		none	1R		3	3	570	63
female	59	completedprimary	yes	no	yes	yes	none	n	n	hours		2	yes	Septrin	175	78	73	161	5.4	yes	n	yes		195	97	y	4.6	yes		no		none	2H		15	15	290	0
male	42	completedprimary	no		yes	yes	none	n	n	minutes	30		no	None	126	96	62	168	7.7	no	n	yes		148	93	y	5.6	no		no		none	1R		3	3	289	0
female	50	completedprimary	no		no		none	n	n	minutes	0		no	None	165	105	64	161	5.3	no	n	yes		159	93	y	5.4	no		no		none	1R		5	5	377	0
male	44	completedprimary	yes	yes	yes	yes	none	n	n	minutes	30		no	None	129	73	63	173	9.4	yes	n	yes		119	85	n	5.1	yes		no		none	1R		3	3	714	156
female	18	someprimary	no		no		none	n	n	minutes	0		no	None	113	59	55	160	6.3	yes	y												1R		5	5	757	0
male	19	someprimary	no		yes	no	none	n	n	minutes	30		no	Dk	125	77	54	172	5.4	yes	y												1R		1	1		0
female	47	completedprimary	no		yes	yes	none	n	n	minutes	0		no	None	115	87	53	155	4.2	no	n	yes		125	91	y	4.9	no	Dk	yes	Dk	none	1R		4	4	516	61
female	46	completedprimary	no		yes	yes	none	n	n	minutes	20		no	None	148	91	96	159	4.6	no	n	yes		146	90	y	5	no	PNEUMONIA	yes	ANT BACTERIAL	none	1R		1	1	1363	0
female	47	completedprimary	yes	no	yes	yes	none	n	n	minutes	15		dn	None	104	74	39	156	4.3	no	n	yes		115	96	y	5.9	yes		no		none	1R		6	6	306	0
female	62	completedprimary	no		yes	no	none	n	n	minutes	45		no	None	173	81	63	160	6.1	yes	n	yes		163	90	y	7.7	yes		no		none	1R		3	3	154	0
male	57	completedcollege	no		yes	yes	none	n	n	minutes	45		no	None	104	83	69	181	5.2	yes	n	yes		143	103	y	6.3	yes		no		none	1R		1	1	17	354
female	55	completedprimary	no		yes	no	hypertension	y	n	hours		2	no	None	156	98	61	156	5.7	yes	n	yes		151	94	y	8.5	yes		no		none	1R		8	6	773	0
female	53	completedprimary	no		yes	no	none	n	n	hours		2	no	None	106	67	60	165	4.9	yes	n	yes		121	83	n	0	yes		no		none	1R		10	8	607	0
female	47	completedprimary	no		yes	no	none	n	n	hours		2	yes	NONE	111	73	49	150	4.9	yes	n	yes		109	109	y	5.9	yes		no		none	1R		3	3	390	0
male	38	somesecondary	yes	no	no		none	n	n	minutes	45		no	None	135	77	65	167	5.4	yes	n	yes		121	64	n	4.8	yes		no		none	other	2k-A: ABC+ 3TC+ATV/r	7	6	58	144
female	32	someprimary	yes	yes	yes	yes	none	n	n	minutes	50		no	NONE	122	84	54	161	5	yes	n	yes		115	78	n	6.4	yes	PNEUMONIA	yes	ANT BACTERIAL	none	1R		4	4	458	19
female	38	completedprimary	no		yes	no	none	n	n	minutes	10		no	None	122	71	45	154	6.5	yes	n	yes		107	75	n	4.2	no		no		none	1R		12	8	563	0
female	43	completedprimary	no		no		hypertension	y	n	minutes	15		no	ANT HYPERTENSIVE	154	106	73	165	5.6	yes	n	yes		134	98	y	6.1	yes	NASAL POLYPS	no		none	1P		10	7	529	0
female	42	completedprimary	no		yes	yes	none	n	n	minutes	45		no	None	159	93	80	153	5.2	yes	n	yes		154	98	y	6.2	yes		no		none	1R		2	2	72	75
female	46	completedprimary	no		yes	yes	none	n	n	minutes	15		no	None	123	77	71	161	5.6	yes	n	yes		118	78	n	5.6	no		no		none	1R		5	5	162	0
male	44	completedprimary	no		no		none	n	n	hours		2	no	NONE	114	80	56	159	5.1	yes	n	yes		122	83	n	4.6	no		no		none	1R		2	2	94	0
female	58	completedprimary	no		yes	no	none	n	n	minutes	45		no	None	127	87	64	162	5.6	no	n	yes		140	80	y	5.9	yes	Pneumonia	yes	Dk	none	1R		7	6	988	0
male	42	completedprimary	yes	yes	yes	yes	none	n	n	minutes	30		no	None	105	66	64	171	4.2	yes	n	yes		109	65	n	6.1	yes		no		none	1R		1	1	689	94
male	71	completedprimary	yes	no	yes	yes	none	n	n	hours		2	no	NONE	140	89	56	162	5.7	no	n	yes		177	93	y	6.1	no		no		none	other	2KA:ABC+3TC+ATV/r	11	11	139	19
female	43	completedprimary	no		no		none	n	n	minutes	15		no	None	190	93	70	152	4.4	no	n	yes		135	87	n	4.7	no		no		none	1R		6	6	367	0
female	51	completedprimary	no		yes	yes	none	n	n	hours		2	yes	NONE	154	70	79	155	6.3	yes	n	yes		160	90	y	6.2	yes	MALARIA	no		none	1R		1	1	1258	0
female	55	completedprimary	no		yes	no	hypertension	y	n	minutes	30		no	Antihypertensive	130	80	91	154	5.3	no	n	yes		136	73	n	5.9	yes	Dk	no		none	1R		7	7	587	0
male	40	completedsecondary	no		no		none	n	n	hours		2	no	Dk	108	69	54	178	4.6	yes	n	yes		110	66	n	4.1	yes		no		none	1R		6	5	329	0
male	30	completedprimary	no		yes	yes	none	n	n	minutes	40		no	NONE	117	75	56	173	3.8	no	n	yes		122	75	n	4.2	yes		no		none	1R		1	1	434	0
female	39	completedprimary	no		yes	yes	none	n	n	minutes	15		no	None	102	67	60	164	5.2	yes	n	yes		113	63	n	8.2	yes		no		none	1R		11	10	658	0
female	31	completedsecondary	no		yes	yes	none	n	n	minutes	30		no	NONE	105	87	43	145	4.9	yes	n	yes		96	71	n	4.6	yes	Myophobia	no		none	1R		4	4	62	239000
male	44	somesecondary	no		no		none	n	n	minutes	45		no	NONE	103	58	59	167	4.7	yes	n	yes		117	72	n	5.2	yes		no		none	1R		1	1	300	0
female	43	completedprimary	no		yes	yes	none	n	n	minutes	30		no	None	132	81	60	152	5.6	yes	n	yes		109	81	n	4.9	no		no		none	1R		4	4	703	0
female	58	completedprimary	no		yes	yes	none	n	n	hours		2	no	NONE	116	72	39	147	4.4	no	n	yes		109	74	n	5.1	no		no		none	1R		9	8	661	0
female	54	completedsecondary	no		yes	yes	hypertension diabetes	y	y	minutes	0		yes	Dk	173	86	86	153	15.3	no	n	yes		159	99	y	16.9	yes		no		none	1G		5	5	546	0
female	30	somesecondary	yes	no	yes	yes	none	n	n	minutes	50		no	ISONIAZID PROPHYLAXIS TREATMENT	121	81	72	168	5.2	yes	n	yes		118	75	n	6.1	yes		no		none	1R		2	1	303	0
female	35	completedcollege	yes	no	yes	no	none	n	n	minutes	30		no	None	128	73	84	187	5.2	no	n	yes		123	69	n	6.2	yes	DK	yes	CETRIZINE	none	1R		8	8	717	0
female	71	completedprimary	no		yes	no	none	n	n	minutes	30		no	NONE	199	88	81	165	7.8	yes	n	yes		184	83	y	6	yes		yes	NIFEDIPINE	hypertension	1R		5	4	443	0
female	47	none	no		yes	no	none	n	n	minutes	30		no	None	127	87	63	164	5.3	no	n	yes		118	88	n	7.8	yes		no		none	1R		11	11	467	0
male	82	someprimary	yes	yes	yes	yes	none	n	n	minutes	30		no	None	119	75	49	161	6.2	yes	n	yes		124	76	n	4.9	no		no		none	1R		1	1	266	2634
female	36	completedprimary	no		yes	no	none	n	n	hours		2	no	NONE	128	84	61	159	5.2	yes	n	yes		126	73	n	6.4	yes		no		none	1R		9	3	369	0
female	57	completedprimary	no		no		none	n	n	minutes	30		no	None	124	77	80	152	4.5	no	n	yes		123	65	n	6.4	yes		no		none	1R		6	6	246	0
female	41	completedprimary	no		yes	yes	hypertension	y	n	minutes	50		yes	NONE	168	101	79	167	6.3	yes	n	yes		155	98	y	7.1	yes		no		hypertension stroke	1R		1	1	962	0
female	42	completedprimary	no		yes	yes	none	n	n	minutes	50		yes	NONE	129	81	45	155	4.9	yes	n	yes		118	75	n	4.6	yes		no		none	1R		1	1	410	0
male	53	completedprimary	yes	no	yes	no	none	n	n	minutes	2		no	None	130	79	52	155	5.2	yes	n	yes		154	99	y	5.3	yes		no		none	1R		16	15	354	0
female	41	completedprimary	no		no		none	n	n	minutes	30		yes	None	118	79	78	168	4.9	no	n	yes		118	74	n	5.7	no	Pneumonia	yes	Azuma and paracetamol	none	1R		5	5	174	0
female	31	somesecondary	no		yes	yes	none	n	n	minutes	10		no	None	126	77	59	159	5.1	yes	n	yes		120	68	n	4.8	no		no		none	1R		3	3	598	0
female	42	completedprimary	no		yes	no	hypertension	y	n	hours		2	no	None	104	60	51	155	5.9	yes	n	yes		110	69	n	5.2	yes		no		none	1R		2	2	418	57
female	48	completedprimary	no		yes	yes	none	n	n	minutes	0		no	None	117	70	53	165	4.1	no	n	yes		132	84	n	4.9	no		no		none	1R		5	5	283	0
male	56	completedprimary	no		yes	yes	none	n	n	hours		2	no	None	132	90	43	162	6.3	yes	n	yes		93	64	n	7.1	yes		no		none	1R		9	8	428	0
female	29	completedsecondary	no		no		hypertension	y	n	minutes	30		no	None	115	82	54	172	5.3	yes	y												1R		1	1		0
female	43	completedprimary	yes	yes	yes	yes	diabetes hypertension	y	y	minutes	0		dn	None	128	82	59	155	5.6	yes	n	yes		96	75	n	6.4	yes		no		none	1R		10	9	308	43828
male	56	completedprimary	no		yes	yes	none	n	n	hours		1	no	None	120	74	60	179	4.7	yes	n	yes		139	92	y	6.3	yes	UTI	yes	Ceftriaxone	none	1R		2	2	449	0
female	48	none	no		yes	yes	hypertension	y	n	hours		1	yes	None	139	88	60	165	4.6	no	n	yes		144	92	y	5.7	yes		no		none	1R		9	8	216	0
female	36	completedprimary	no		yes	yes	none	n	n	minutes	1		yes	None	128	84	77	155	4.7	yes	n	yes		135	90	y	6	yes		no		none	1R		4	4	379	774
female	46	completedprimary	no		yes	no	hypertension	y	n	minutes	15		no	None	124	81	60	166	5.1	yes	n	yes		140	84	y	4.9	no		no		none	1R		10	10	840	0
male	81	completedprimary	yes	no	yes	no	none	n	n	minutes	30		no	None	136	84	48	169	5.4	yes	n	no											1R		11	11	47	0
female	36	none	no		no		none	n	n	minutes	30		no	None	105	61	50	156	6	yes	n	yes		123	75	n	6.2	yes		no		none	1R		2	2	1013	0
male	29	completedprimary	yes	yes	yes	yes	none	n	n	minutes	45		no	None	108	75	50	167	4.7	no	n	yes		115	54	n	4.5	yes		no		none	1R		1	1	357	19074
female	36	somesecondary	no		yes	yes	none	n	n	minutes	30		no	None	118	73	68	164	5.2	no	n	yes		126	77	n	4.3	no		no		none	1R		9	9	746	0
female	34	completedsecondary	no		yes	yes	none	n	n	minutes	30		no	None	120	78	68	161	4.7	no	n	yes		108	72	n	8.2	yes	Malaria	yes	Quinine, ceftriaxone and paracetamol	none	1R		7	7	229	684
male	35	completedcollege	yes	no	yes	yes	none	n	n	minutes	45		no	None	85	56	51	172	4.9	yes	n	yes		111	69	n	6.3	yes		no		none	none		1	1	124	71
female	36	completedprimary	no		no		none	n	n	minutes	25		no	None	90	71	63	165	6.3	yes	n	yes		102	66	n	4.7	no		no		none	1R		3	3	337	0
female	32	none	no		no		none	n	n	minutes	45		no	NONE	121	88	90	160	5.3	yes	n	yes		127	84	n	5.9	yes		no		none	1R		1	1	379	84
female	33	someprimary	no		no		none	n	n	minutes	30		no	NONE	156	96	59	170	4.6	yes	n	yes		159	110	y	6.6	yes		no		none	1R		1	1	309	27
female	49	completedprimary	no		yes	yes	none	n	n	hours		2	yes	NONE	146	103	79	152	5.2	no	n	yes		160	93	y	4.8	no		no		none	1R		1	1	278	26
male	47	completedprimary	no		yes	yes	none	n	n	hours		2	no	SEPRIN	114	69	51	165	5.2	yes	n	yes		108	73	n	4	no		no		none	other	2K:ABC+3TC+ATV/r	7	7	126	37
female	35	completedprimary	no		no		none	n	n	minutes	15		yes	NONE	112	75	70	160	4.9	yes	n	yes		105	69	n	5	yes	Pneumonia	yes	Ceftriaxone	none	1R		1	1	644	0
female	41	somesecondary	no		yes	yes	none	n	n	minutes	30		no	NONE	112	75	75	163	5.4	yes	n	yes		101	67	n	6	yes		no		none	1R		16	12	488	19
female	27	completedsecondary	no		yes	yes	none	n	n	minutes	20		no	NONE	134	76	59	158	5.4	yes	n	yes		126	70	n	5	yes		no		none	1R		1	1	1030	0
female	55	completedprimary	no		yes	yes	none	n	n	hours		2	yes	NONE	119	84	78	150	4.7	yes	n	yes		121	84	n	6.5	yes		no		none	1R		2	2	442	19
female	71	someprimary	yes	no	yes	yes	hypertension	y	n	hours		2	no	NONE	151	90	71	172	4.5	yes	n	yes		150	75	y	5.8	yes		no		none	1R		1	1	1473	19
male	39	completedprimary	no		yes	no	none	n	n	hours		1	no	NONE	133	86	74	170	5.3	no	n	yes		118	86	n	5.6	yes		no		none	1R		2	2	357	0
male	65	completedprimary	yes	no	yes	yes	none	n	n	hours		2	no	NONE	129	85	65	168	5.4	no	n	yes		146	93	y	6	yes	DK	yes	ANT BACTERIAL	none	1R		5	5	245	0
female	36	completedprimary	no		yes	no	none	n	n	hours		2	no	NONE	126	72	70	164	4.4	yes	n	yes		136	77	n	5.1	yes		no		none	1R		8	7	735	0
male	43	completedprimary	no		yes	yes	none	n	n	hours		3	no	NONE	162	110	95	171	6	yes	n	yes		176	112	y	7.1	no	UTI	yes	Ceftriaxone and azithromycine	hypertension diabetes	1R		2	2	305	0
female	37	completedprimary	no		yes	yes	none	n	n	minutes	30		no	ISONIAZID PROPHYLAXIS TREATMENT	150	91	94	158	5.6	yes	n	yes		184	92	y	6.5	yes		no		none	1R		4	4	260	0
female	42	completedprimary	yes	no	yes	yes	none	n	n	minutes	45		yes	NONE	123	76	95	167	5	no	n	yes		122	73	n	5	yes		no		none	1R		2	2	287	0
female	31	someprimary	no		no		none	n	n	minutes	20		yes	NONE	101	57	41	146	4.3	yes	n	yes		133	87	n	5.7	yes		no		none	1R		6	6	385	0
female	50	completedprimary	no		yes	yes	none	n	n	minutes	45		no	NONE	147	96	68	157	4.6	yes	n	yes		146	88	y	6.9	yes		no		none	1R		5	5	1187	0
female	58	none	no		no		none	n	n	hours		3	no	NONE	115	65	54	155	6.1	yes	n	yes		106	56	n	7.5	yes		no		none	1P		3	3	47	39
female	67	none	no		yes	no	none	n	n	minutes	15		yes	NONE	136	76	42	153	5.3	yes	n	yes		152	98	y	4.8	yes		no		none	1R		12	12	527	0
female	42	completedprimary	no		no		none	n	n	hours		2	no	NONE	141	91	83	156	4.7	no	n	yes		157	102	y	4.8	no		no		none	1R		10	9	577	0
female	61	completedprimary	no		yes	no	none	n	n	minutes	30		yes	ISONIAZID PROPHYLAXIS TREATMENT	143	87	56	158	5.3	yes	n	yes		144	93	y	7.3	yes		no		none	1R		12	8	555	0
female	36	completedprimary	no		yes	no	none	n	n	minutes	68		yes	NONE	116	72	58	155	5.4	yes	n	yes		108	67	n	6.1	yes		no		none	1R		8	8	647	19
female	32	completedprimary	no		yes	yes	none	n	n	minutes	10		yes	NONE	120	78	82	162	5.8	yes	n	yes		131	75	n	5.6	yes		no		none	1R		10	9	533	0
female	56	completedprimary	no		yes	no	none	n	n	hours		2	yes	SALBUTAMOL	151	78	70	151	5.9	yes	n	yes		135	81	n	7.8	yes		no		none	1R		2	2	303	27
female	40	completedsecondary	no		yes	no	none	n	n	hours		2	no	None	94	61	55	165	5.9	yes	n	yes		105	58	n	6.9	yes		no		none	1R		15	15	179	0
female	52	none	no		yes	yes	none	n	n	hours		2	no	None	92	67	46	165	4.4	yes	n	yes		89	61	n	6.2	no	Pneumonia	yes	Amoxycln and paracetamol	none	1R		1	0	26	0
female	56	completedprimary	no		yes	yes	none	n	n	hours		1	no	None	125	86	79	153	6	yes	n	yes		128	80	n	6.7	yes		no		none	1R		3	3	226	0
female	48	someprimary	no		no		none	n	n	minutes	0		no	None	117	81	70	164	4.8	yes	n	yes		133	84	n	5.8	yes		no		none	1R		2	2	1120	0
female	52	completedprimary	no		yes	no	hypertension	y	n	minutes	0		yes	None	134	74	85	165	5.5	no	n	yes		140	78	y	5.4	yes		no		none	1G		3	3	287	0
female	24	completedprimary	no		yes	yes	hypertension	y	n	minutes	0		no	None	85	76	46	153	4.6	yes	n	yes		85	70	n	5.2	yes	Pneumonia	yes	Dk	none	1R		1	1	106	0
male	50	completedprimary	yes	no	yes	yes	none	n	n	hours		2	yes	None	114	64	87	182	5.2	yes	n	yes		128	82	n	6.5	yes	Uti	yes	Azuma	none	1R		3	3	216	0
female	65	completedprimary	no		yes	yes	hypertension diabetes	y	y	minutes	30		yes	Metformin, glibenclamine,	170	87	85	166	18.9	no	n	yes		169	78	y	18.4	yes		no		none	1G		1	1	102	0
female	65	completedprimary	no		yes	yes	none	n	n	minutes	30		no	None	114	84	55	165	5.3	no	n	yes		98	80	n	7.8	yes		no		none	1G		2	2	477	0
female	40	completedprimary	no		yes	yes	none	n	n	minutes	0		dn	Altapham suspension, omeprazole	137	81	81	156	6.2	yes	n	yes		148	83	y	6.8	yes		no		none	1R		13	7	749	0
male	52	someprimary	yes	yes	yes	no	none	n	n	minutes	0		no	None	94	66	38	160	5.4	yes	n	yes		110	63	n	8.4	yes	PUD	yes	Omeprazole	none	1R		1	1	517	39
female	61	completedsecondary	no		no		none	n	n	minutes	30		yes	None	118	76	60	162	4.7	yes	n	yes		124	74	n	5.8	yes	Ear trauma	yes	Paracetamol	none	1R		17	17	729	0
female	47	completedprimary	yes	no	yes	yes	none	n	n	minutes	30		no	None	156	102	53	156	4.4	yes	n	yes		133	84	n	8.4	yes		no		none	1R		1	1	702	0
female	26	completedcollege	yes	yes	yes	yes	none	n	n	minutes	30		no	None	126	83	85	160	6.1	yes	n	yes		116	74	n	6.6	yes	Pneumonia	yes	Amoxycln, doctor cold syrup	none	1R		4	4	390	137
female	30	completedsecondary	no		yes	no	none	n	n	minutes	38		no	None	129	79	78	150	4.5	no	n	yes		123	74	n	5.7	yes		no		none	1R		3	3	771	0
female	36	completedprimary	no		yes	yes	none	n	n	minutes	30		no	None	128	80	61	165	4.9	yes	n	yes		137	88	n	5.7	yes	RHEUMATOID ATHRITIS	yes	DK	none	1R		12	10	872	0
female	50	completedprimary	no		no		none	n	n	minutes	10		no	None	143	96	103	163	4.7	yes	n	yes		160	98	y	4.3	yes		yes	Declofenac	none	1R		8	8	437	0
male	45	completedprimary	no		yes	yes	none	n	n	minutes	15		no	None	109	66	55	165	5.8	yes	n	yes		96	82	n	5.4	yes		no		none	1R		5	5	214	0
female	49	completedprimary	yes	no	yes	yes	hypertension	y	n	minutes	15		no	Azithromycine	122	89	47	147	4.6	yes	n	yes		136	93	y	6.9	yes		no		none	1R		9	7	751	0
female	36	completedsecondary	yes	no	yes	yes	none	n	n	minutes	15		no	None	132	82	100	174	6.3	yes	n	yes		130	75	n	8.3	yes		no		none	1R		3	3	879	0
male	38	completedprimary	yes	yes	yes	yes	none	n	n	minutes	20		no	None	123	83	57	165	5	no	n	yes		145	99	y	5.6	yes		no		none	1R		1	1	63	0
female	41	none	yes	yes	yes	yes	none	n	n	minutes	0		no	None	125	75	61	167	4.8	no	n	yes		142	93	y	6.1	no		no		none	1R		6	6	460	36
male	57	completedcollege	no		yes	yes	hypertension	y	n	minutes	30		no	None	138	95	103	182	4.2	no	n	yes		161	93	y	9.9	yes	PUD	yes	Omeprazole	none	1R		12	12	431	0
female	50	completedprimary	no		yes	yes	none	n	n	minutes	20		no	None	153	88	65	161	6.7	yes	n	yes		156	79	y	10.2	yes	Pneumonia	yes	Ceftriaxone injection	none	1R		1	1	484	0
female	34	completedcollege	no		no		none	n	n	minutes	40		no	NONE	114	63	79	173	5.1	yes	n	yes		102	85	n	6.3	yes		no		none	1R		1	1	463	0
male	39	completedprimary	no		no		none	n	n	minutes	30		no	NONE	112	63	60	169	5.4	yes	n	yes		116	77	n	6.4	yes		no		none	1R		6	6	328	0
female	37	none	no		yes	no	none	n	n	minutes	60		no	NONE	106	80	61	163	4.7	yes	n	yes		104	77	n	4.7	yes		no		none	1R		2	2	978	0
female	36	completedprimary	no		no		none	n	n	minutes	40		no	ISONIAZID PROPHYLAXIS TREATMENT	125	72	94	165	7.2	yes	n	yes		110	70	n	6.5	yes		no		none	1R		2	2	43	0
female	52	completedprimary	yes	no	yes	no	diabetes	n	y	minutes	45		no	NONE	128	82	64	157	15.4	yes	n	yes		153	94	y	11.9	no		no		none	1R		2	2	971	0
female	48	completedprimary	no		no		hypertension	y	n	minutes	30		yes	NONE	164	104	52	156	5.7	yes	n	yes		150	98	y	5.1	yes		no		none	1R		10	7	508	0
female	39	completedprimary	no		yes	no	none	n	n	minutes	50		yes	NONE	120	72	68	162	6.1	yes	n	yes		132	86	n	5.9	yes		no		none	1R		1	1	496	0
female	34	someprimary	no		yes	yes	none	n	n	minutes	15		no	ANT TB	119	79	50	153	4.7	yes	n	yes		107	80	n	5.4	yes		no		none	1R		1	1	1447	0
male	25	somecollege	yes	yes	yes	yes	none	n	n	minutes	45		no	NONE	136	76	61	167	6.1	yes	y												1R		2	2		30
female	48	completedsecondary	no		yes	yes	none	n	n	minutes	30		yes	None	153	99	80	162	5.4	no	n	yes		157	92	y	6	yes		yes	Nifedipine and lasix	hypertension	1R		14	14	745	53
male	42	completedprimary	yes	yes	yes	yes	none	n	n	hours		2	no	NONE	132	85	59	172	8.4	yes	n	yes		124	87	n	5.1	yes		no		none	1R		1	1	148	63
female	21	somesecondary	no		no		none	n	n	hours		2	no	NONE	110	61	47	165	6.4	yes	n	yes		102	88	n	5.3	yes	URINARY TRACT INFECTION	no		none	1R		1	1	742	0
female	26	completedprimary	no		no		none	n	n	minutes	60		no	NONE	121	87	66	167	5.9	yes	n	yes		144	93	y	4.7	no		no		none	1R		1	1	765	0
male	55	completedprimary	yes	yes	no		none	n	n	hours		2	no	ISONIAZID PROPHYLAXIS TREATMENT	137	90	65	159	4.7	yes	n	yes		137	84	n	6.9	yes		no		none	1R		4	4	722	0
female	24	somesecondary	no		yes	yes	none	n	n	minutes	45		no	NONE	130	87	84	167	5.6	yes	n	yes		123	77	n	4.8	no		no		none	1R		1	1	1245	0
female	44	completedprimary	no		yes	yes	none	n	n	minutes	60		no	NONE	106	72	53	161	4.6	yes	n	yes		122	98	y	5.9	yes		no		none	1R		1	1	295	0
female	42	completedprimary	no		yes	yes	none	n	n	hours		2	no	NONE	120	80	68	160	5.9	yes	n	yes		125	83	n	5.8	yes		no		none	1R		4	4	117	40
female	25	somesecondary	no		yes	yes	none	n	n	minutes	45		dn	NONE	124	82	67	162	6.1	yes	n	yes		116	67	n	5.7	yes		yes	TLE, ISONIZIDE PROPHYLAXIS TREATMENT	none	1R		1	1	195	117
female	44	completedprimary	no		yes	yes	none	n	n	minutes	45		no	None	126	80	60	154	4.3	yes	n	yes		145	84	y	4.7	no		no		none	1R		1	1	32	0
female	54	completedprimary	no		yes	yes	none	n	n	minutes	15		no	NONE	144	82	65	160	14.8	yes	n	yes		142	74	y	15.9	yes	ALLERGY	yes	ANT ALLERGY	diabetes hypertension	1R		1	1	316	0
female	45	completedprimary	no		yes	yes	none	n	n	hours		2	no	None	90	74	53	171	6.4	yes	n	yes		102	70	n	6.6	yes		no		none	1R		2	2	161	28
female	35	completedprimary	no		yes	no	none	n	n	minutes	45		no	NONE	127	68	63	165	4.8	no	n	yes		132	64	n	5.7	no		no		none	1R		9	7	606	0
male	55	completedprimary	yes	yes	yes	yes	none	n	n	hours		3	no	ISONIAZID PROPHYLAXIS TREATMENT	176	107	62	171	5.2	no	n	yes		169	106	y	6.3	no		no		none	1R		7	7	396	0
female	42	completedprimary	no		yes	no	none	n	n	minutes	0		no	None	134	88	69	164	4.3	no	n	yes		154	89	y	5.7	no	DK	no		none	1R		3	3	625	0
female	53	someprimary	no		yes	yes	none	n	n	hours		3	no	NONE	135	89	61	158	6.1	yes	n	yes		166	90	y	5.2	yes		no		none	1R		12	12	743	0
female	41	completedprimary	no		yes	yes	none	n	n	minutes	60		no	NONE	130	77	48	150	5	yes	n	yes		140	76	y	6.7	yes		no		none	1R		4	4	440	0
female	38	completedprimary	no		yes	no	none	n	n	minutes	2		no	None	120	78	69	174	5.4	yes	n	yes		110	64	n	7.1	yes		no		none	1R		7	7	576	0
male	52	completedprimary	yes	yes	yes	no	hypertension	y	n	minutes	0		no	None	106	73	59	174	5.9	yes	n	yes		121	81	n	6.2	yes		no		none	1R		4	3	462	0
female	46	completedprimary	no		no		none	n	n	minutes	45		no	NONE	123	78	71	164	5.9	yes	n	yes		117	74	n	7.8	yes		no		none	1R		13	13	695	0
male	50	completedsecondary	no		yes	yes	diabetes	n	y	hours		1	yes	None	109	71	83	167	10.4	yes	n	yes		141	90	y	21.7	yes		no		none	1R		1	1	234	0
male	27	someprimary	yes	yes	yes	yes	none	n	n	hours		2	no	ISONIAZID PROPHYLAXIS TREATMENT	126	82	71	176	4.9	yes	y												1R		1	1		0
female	47	completedprimary	no		yes	yes	none	n	n	minutes	15		no	None	125	70	70	156	5.2	yes	n	yes		124	82	n	8.6	yes		no		none	1R		8	4	479	0
female	30	somesecondary	no		yes	yes	none	n	n	minutes	30		no	None	104	83	73	164	5.5	yes	n	yes		134	90	y	5.4	no		no		none	1R		1	1	1284	0
male	70	completedprimary	yes	no	yes	yes	none	n	n	minutes	2		no	None	123	76	53	165	5.1	no	y
female	55	completedsecondary	no		no		hypertension	y	n	minutes	60		yes	None	162	87	81	167	7.1	yes	n	yes		195	102	y	7.4	yes		no		hypertension heartdisease	1R		15	15	311	0
male	35	completedprimary	no		yes	yes	none	n	n	minutes	0		no	None	116	86	54	167	4.5	yes	n	yes		135	76	n	5.6	yes		no		none	1R		1	1	6	1711
male	41	completedsecondary	no		no		none	n	n	minutes	30		no	None	128	65	69	170	4.5	no	n	yes		123	74	n	5.2	yes		no		none	1R		1	2	896	0
male	30	somesecondary	yes	no	yes	yes	none	n	n	minutes	15		yes	None	136	68	65	167	5.4	yes	n	yes		125	75	n	4.6	no	Malaria and typhoid	yes	Malafine and metronidazole	none	1R		2	1	1136	0
female	34	completedprimary	no		yes	yes	hypertension	y	n	minutes	30		no	None	123	75	50	150	4.8	yes	n	yes		127	77	n	5.7	yes		no		none	1R		3	3	160	0
female	42	somesecondary	no		no		none	n	n	minutes	45		no	None	95	60	65	156	6.4	yes	n	yes		112	79	n	4.2	no		no		none	1R		12	12	703	0
male	46	completedprimary	no		yes	yes	none	n	n	hours		2	no	None	131	87	50	164	5.4	yes	n	yes		127	82	n	6.4	yes		no		none	1R		1	1	471	0
female	65	none	no		no		none	n	n	minutes	30		no	NONE	130	72	70	162	18.6	yes	n	yes		133	79	n	13.8	yes		no		diabetes	1R		10	10	864	39
female	34	completedprimary	no		yes	yes	none	n	n	minutes	60		no	None	109	61	64	165	5.9	yes	n	yes		120	78	n	6.4	yes		no		none	1R		7	7	300	55
female	60	completedprimary	no		no		none	n	n	minutes	30		no	None	155	86	76	170	5.7	yes	n	yes		162	94	y	6.3	no		no		none	1R		6	6	737	0
male	47	completedprimary	yes	no	yes	no	none	n	n	minutes	20		no	NONE	131	93	55	171	5.4	yes	n	yes		138	92	y	6.6	yes		yes	ANT BACTERIAL	none	1R		12	11	801	0
female	42	completedprimary	no		yes	no	none	n	n	minutes	25		no	None	118	91	80	168	5.2	yes	n	yes		127	88	n	5.6	yes		no		none	1R		3	3	803	0
male	29	completedsecondary	yes	yes	yes	yes	none	n	n	minutes	30		no	NONE	137	71	62	168	3.8	no	n	yes		122	71	n	6.4	yes		no		none	1R		1	1	586	0
female	31	completedsecondary	no		yes	no	none	n	n	minutes	15		no	NONE	120	77	67	172	5.1	yes	n	yes		140	83	y	5.4	yes		no		none	1R		4	4	37	0
male	51	completedsecondary	no		no		none	n	n	minutes	20		no	None	160	98	92	169	5.6	yes	n	yes		170	98	y	8.9	yes		no		none	1R		4	4	331	0
female	42	somesecondary	no		no		none	n	n	minutes	30		yes	NONE	122	74	87	166	6.8	yes	n	yes		113	71	n	6	yes		no		none	1R		9	4	480	0
female	45	completedprimary	no		yes	no	none	n	n	minutes	15		no	LAGARCTILY	128	73	80	160	5.4	yes	n	yes		133	81	n	6.7	yes		no		none	1R		1	1	269	0
female	30	somesecondary	no		no		none	n	n	minutes	10		no	NONE	124	82	67	158	4.9	yes	n	yes		118	79	n	6.1	yes		no		none	1R		7	7	413	0
female	53	completedsecondary	no		yes	yes	none	n	n	minutes	30		no	None	171	101	70	160	5.5	no	n	yes		113	67	n	5.1	yes	Dk	yes	ANT BACTERIAL	none	1R		9	9	447	0
male	53	completedprimary	yes	no	yes	yes	hypertension	y	n	minutes	10		no	NONE	150	81	59	164	5.4	yes	n	yes		148	79	y	6.3	yes		no		none	1R		6	6	270	0
female	30	completedcollege	no		no		none	n	n	hours		90	no	None	113	64	74	171	5.6	no	y												1R		5	5	582	0
male	38	completedsecondary	yes	yes	yes	yes	none	n	n	minutes	30		no	NONE	110	73	63	170	6.4	yes	n	yes		123	89	n	5	no		yes	ANT BACTERIAL	none	1R		1	1	175	0
male	42	completedprimary	yes	yes	yes	yes	none	n	n	minutes	15		yes	None	107	61	67	174	5.9	yes	n	yes		127	76	n	5.2	yes	MALARIA, PNEUMONIA	yes	ANT MALARIA, ANT BACTERIAL	none	1R		3	3	213	56
male	39	someprimary	yes	no	yes	no	none	n	n	minutes	30		no	Ant pain	146	81	85	162	6.3	yes	n	yes		169	93	y	6.3	no		no		none	1R		2	2	114	113
male	42	completedprimary	yes	no	yes	yes	none	n	n	hours		2	no	NONE	106	70	62	165	5.6	yes	y												1R		1	1	264	39
male	57	someprimary	yes	no	yes	no	none	n	n	minutes	30		yes	NONE	121	79	59	162	5.6	yes	n	yes		145	94	y	5.7	no		no		none	1R		11	3	736	0
female	29	completedprimary	no		no		none	n	n	minutes	30		no	None	113	72	50	159	5.4	no	n	yes		136	84	n	6.3	yes		yes	ANT BACTERIAL	none	1R		2	2	256	0
male	42	completedprimary	yes	no	yes	yes	none	n	n	minutes	20		no	NONE	122	71	60	170	4.9	no	n	yes		146	86	y	8.2	yes		no		none	1R		4	4	637	0
male	40	someprimary	no		yes	yes	none	n	n	minutes	0		yes	None	139	98	54	165	5.4	no	n	yes		138	85	n	6.2	yes		no		none	1R		5	5	232	0
male	41	someprimary	yes	no	yes	yes	none	n	n	hours		2	yes	ISONIAZID PROPHYLAXIS TREATMENT	117	72	62	173	5.5	yes	y												1R		25	15	734	0
male	45	someprimary	no		yes	yes	none	n	n	minutes	20		no	NONE	131	95	71	171	5.8	no	y												1R		1	1		0
female	42	completedprimary	no		yes	no	none	n	n	minutes	0		no	None	113	72	50	159	5.4	no	n	yes		137	99	y	5.4	yes		no		none	1G		9	9	378	0
female	20	somesecondary	no		yes	yes	none	n	n	minutes	10		yes	NONE	109	56	69	163	5.4	yes	n	yes		115	77	n	5	yes		no		none	1R		10	10	680	0
male	31	completedprimary	yes	yes	yes	no	none	n	n	minutes	30		dn	None	103	66	61	176	5.2	no	n	yes		129	76	n	4.5	yes		yes	Dk	none	1R		3	3	341	0
female	30	completedsecondary	no		yes	yes	none	n	n	minutes	1		dn	None	118	79	69	161	5.2	yes	n	yes		123	75	n	5.2	yes		no		none	1R		3	3	447	20
female	50	completedprimary	no		yes	no	none	n	n	minutes	10		yes	SEPRIN	135	78	68	153	6.4	yes	n	yes		131	79	n	4.5	no		no		none	1R		8	8	404	0
female	34	completedprimary	no		yes	yes	hypertension	y	n	minutes	0		no	None	124	72	75	165	6.2	yes	n	no											1R		4	4	676	0
female	53	completedprimary	no		yes	no	none	n	n	minutes	50		no	NONE	118	79	60	161	6.7	yes	n	yes		124	83	n	5.1	no		yes	Paracetamol and codrine	none	1R		2	2	244	0
female	30	none	yes	yes	yes	yes	none	n	n	minutes	0		no	None	114	76	46	157	4.2	no	n	yes		117	85	n	5.5	no		no		none	1R		3	3	382	101
female	35	someprimary	no		yes	yes	none	n	n	minutes	40		dn	AMOXICLIN	102	75	60	155	6	yes	n	yes		111	69	n	5.9	yes	PNEUMONIA	yes	ANT BACTERIAL	none	1R		6	6	684	34100
female	34	completedprimary	no		yes	no	none	n	n	minutes	5		yes	ANTIBIOTIC	115	69	66	165	5.2	yes	n	yes		122	79	n	5.1	yes		no		none	1R		1	1	860	0
